# Supplementary material for: Proteomic analysis of urinary extracellular vesicles of kidney transplant recipients with BKV viruria and viremia: A pilot study
Source: Front Med (Lausanne). 2022 Nov 17;9:1028085. doi: 10.3389/fmed.2022.1028085 (PMC9712214; doi:10.3389/fmed.2022.1028085)
Supplement: Supplementary file 2 [file Table_1.XLSX]

## Sheet: Supplemental Table 1
Table S1. List of total protein identified in exosomes and microvesicles isolated from urine of KTRs with BKV infection and CTR. The symbol "+" indicates the presence of proteins in each group of samples
Protein IDs	Protein names	Gene names	Presence Ex BKV_Viremia-Viruria	Presence Ex BKV_Viruria	Presence Ex CTR	Presence Mv BKV_Viremia-Viruria	Presence Mv BKV_Viruria	Presence Mv CTR	Mean Ex_BK_Viremia-viruria	Mean Ex_BK_viruria	Mean Ex_CTR	Mean Mv_BK_Viremia-viruria	Mean Mv_BK_viruria	Mean Mv_CTR	Vesiclepedia	Exocarta
A0A075B6I9;P04211	Ig lambda chain V region 4A	IGLV7-46	+	+	+	+	+	+	22.1437	21.1816	19.9952	21.2023	20.2508	21.2849
A0A075B6K5		IGLV3-9	+	+	+	+	+	+	20.0321	19.9344	19.9598	19.97	18.9524	20.0148
A0A075B6P5;P01615	Ig kappa chain V-II region FR	IGKV2D-28	+	+	+	+	+	+	25.8879	25.6811	24.727	25.2367	25.0761	25.3104
A0A075B6R2		IGHV4-4	+		+	+		+	19.5697	18.2462	20.9683	19.2219	18.0401	20.7744
A0A0C4DH68;A0A075B6R9		IGKV2-24;IGKV2D-24	+	+	+	+		+	21.9325	20.5647	21.36	21.4545	18.5213	21.467	Vesicle	Exosome
A0A075B6S2;A0A0A0MRZ7		IGKV2D-29	+	+	+	+	+	+	25.1286	24.4106	22.305	24.6548	21.7201	24.3151
A0A075B6S5		IGKV1-27	+	+	+	+	+	+	22.3463	19.0859	19.9831	22.432	22.3189	22.2374
A0A075B6S6;P06310	Ig kappa chain V-II region RPMI 6410	IGKV2D-30	+	+	+	+		+	19.9159	20.1819	19.4127	19.3452	19.1398	20.8261
A0A087WSY4		IGHV4-31	+			+			20.148	18.5952	17.6793	19.3275	18.2318	17.8179	Vesicle	Exosome
A0A087WSY6;P01624	Ig kappa chain V-III region POM	IGKV3D-15	+	+	+	+		+	20.8749	19.2361	19.6921	20.5384	19.2826	20.6451	Vesicle	Exosome
A0A087WSZ0		IGKV1D-8	+		+	+		+	20.3519	18.3401	18.4291	18.5119	18.3236	18.0195
A0A087WW87;P01614	Ig kappa chain V-II region Cum	IGKV2-40					+		18.2257	17.8834	18.792	18.1671	19.4691	17.9289
A0A087WXS9	TBC1 domain family member 3I	TBC1D3I	+	+		+	+		21.1711	19.3037	18.543	19.4509	19.3964	18.1741
A0A0A0MRZ8;P04433	Ig kappa chain V-III region VG	IGKV3D-11	+	+	+	+	+	+	22.9847	22.8433	19.2609	22.3338	22.0295	21.8891
A0A0B4J1V2		IGHV2-26	+	+	+	+			21.0204	19.6244	18.8941	20.1016	18.4954	18.3464
P0DP09;A0A0B4J2D9		IGKV1D-13	+	+		+	+		19.4865	20.3583	18.4503	19.248	19.245	17.8893
A0A0B4J2H0;P01742	Ig heavy chain V-I region EU	IGHV1-69-2			+				18.3745	18.5392	20.7305	17.8288	18.0889	18.1925
A0A0C4DH36		IGHV3-38	+		+	+		+	19.864	19.3467	18.7913	19.7697	18.7835	19.7649
A0A0C4DH38;A0A0J9YXX1		IGHV5-51	+	+	+	+	+	+	24.539	22.5033	22.8174	23.5043	20.837	22.9318
A0A0C4DH67;A0A0C4DH69		IGKV1-8;IGKV1-9	+	+	+	+		+	20.5979	20.2049	19.4868	19.2611	18.1708	20.0101
A0A0C4DH73;P01611;A0A0C4DH72;P01601	Ig kappa chain V-I region Wes;Ig kappa chain V-I region HK101	IGKV1-12;IGKV1-6	+	+	+	+	+	+	25.3847	20.8272	21.229	22.598	21.0128	23.5783
A0A0J9YX35			+		+			+	20.756	18.7004	19.5106	18.5907	18.3743	20.1911
A0A1B0GUS4;P68036-2;P68036;P68036-3	Ubiquitin-conjugating enzyme E2 L3	UBE2L3	+	+	+	+	+	+	20.4449	22.4681	22.1755	21.0255	20.0972	21.6434	Vesicle	Exosome
A0M8Q6	Ig lambda-7 chain C region	IGLC7	+	+	+	+		+	20.5311	19.1438	20.974	19.7099	18.3797	20.4625
A0PJK1-5;A0PJK1-2;A0PJK1;A0PJK1-4;A0PJK1-3	Sodium/glucose cotransporter 5	SLC5A10		+		+	+		18.3438	19.1486	18.4199	18.9123	20.3613	18.5561	Vesicle	Exosome
A2NJV5		IGKV A18	+	+	+	+		+	19.9637	20.6216	18.9018	19.0297	18.1204	19.8961
A5D8V6	Vacuolar protein sorting-associated protein 37C	VPS37C	+	+	+				22.0051	22.7238	24.5867	18.0324	18.8221	17.4767	Vesicle	Exosome
A6NCN2	Putative keratin-87 protein	KRT87P					+	+	18.4204	18.3647	18.2037	18.5832	19.7062	20.4819
A6NGH7	Coiled-coil domain-containing protein 160	CCDC160	+	+		+	+		20.5036	19.4112	18.1893	21.2329	19.9942	18.3522
A6NH11	Glycolipid transfer protein domain-containing protein 2	GLTPD2				+			18.7614	18.5482	18.1735	18.4912	18.2939	17.5792
P30046-2;P30046;A6NHG4	D-dopachrome decarboxylase;D-dopachrome decarboxylase-like protein	DDT;DDTL	+	+	+	+	+	+	20.3406	20.6646	21.607	21.5542	20.3785	22.1037	Vesicle	Exosome
P14598-2;P14598;A6NI72	Neutrophil cytosol factor 1;Putative neutrophil cytosol factor 1B	NCF1;NCF1B				+			18.431	18.0545	18.0507	19.5844	18.5068	17.7133	Vesicle
A6NI73-4;A6NI73-3;A6NI73-2;A6NI73	Leukocyte immunoglobulin-like receptor subfamily A member 5	LILRA5				+		+	18.4695	18.7012	17.7378	19.8666	19.0783	19.7437	Vesicle
A6NJB7-2;A6NJB7	Proline-rich protein 19	PRR19		+					18.6537	19.2586	18.063	18.2141	18.5843	18.0989	Vesicle
A6NMB1;Q96LC7-9;Q96LC7-6;Q96LC7-7;Q96LC7-2;Q96LC7-4;Q96LC7-3;Q96LC7	Sialic acid-binding Ig-like lectin 16;Sialic acid-binding Ig-like lectin 10	SIGLEC16;SIGLEC10						+	17.8734	18.5845	18.2184	18.5083	18.3533	19.4518	Vesicle
A7E2Y1	Myosin-7B	MYH7B						+	18.4409	18.8314	17.9734	18.3138	18.5364	18.8507	Vesicle
A8K2U0;A8K2U0-2	Alpha-2-macroglobulin-like protein 1	A2ML1	+	+	+	+		+	19.0033	19.1729	18.7165	20.7636	18.2844	18.699	Vesicle	Exosome
A8K7I4	Calcium-activated chloride channel regulator 1	CLCA1			+			+	18.3864	18.7588	18.7956	17.9812	18.8753	18.2903	Vesicle
P0DOX8;P0CG04;B9A064	Ig lambda-1 chain C regions;Immunoglobulin lambda-like polypeptide 5	IGLC1;IGLL5	+	+	+	+	+	+	28.9453	28.4368	28.2258	28.0586	27.4546	28.4098	Vesicle	Exosome
CON__A2A5Y0								+	18.8083	18.3475	18.3633	18.5409	17.9173	19.2761
CON__ENSEMBL:ENSBTAP00000024146			+					+	18.5065	18.8872	18.5642	18.0427	18.4803	19.0058
CON__ENSEMBL:ENSBTAP00000031900			+	+	+	+	+	+	27.0445	24.6499	24.5099	25.8611	24.5488	26.0004
CON__O76013;O76013-2;O76013;CON__Q6IFU5;Q6A162;CON__O76014;O76014	Keratin, type I cuticular Ha6	KRT36						+	18.2058	19.0109	17.6252	18.2176	18.2773	20.6469	Vesicle	Exosome
CON__O76015;O76015	Keratin, type I cuticular Ha8	KRT38						+	17.6598	18.4545	17.5144	18.1562	18.2752	18.5352	Vesicle	Exosome
CON__P00761			+	+	+	+	+	+	29.5059	29.7342	30.0574	28.9829	31.6523	30.444
CON__P01030;CON__ENSEMBL:ENSBTAP00000007350				+					18.6757	19.1824	18.5399	17.9743	18.2756	18.4985
CON__P01966						+	+	+	18.3909	18.2385	18.2083	18.5761	20.3204	19.668
CON__P02533;P02533;CON__Q6IFX2;CON__Q61782	Keratin, type I cytoskeletal 14	KRT14	+	+	+	+	+	+	22.9296	24.1799	24.6405	24.0901	27.1899	26.7694	Vesicle	Exosome
CON__P02538;P02538;CON__O95678;O95678	Keratin, type II cytoskeletal 6A	KRT6A	+	+	+	+	+	+	23.9536	24.986	24.7125	24.3031	26.4309	26.6011	Vesicle	Exosome
CON__P02662						+			18.4043	18.7334	17.6781	19.4632	18.5318	18.4201
CON__P02666						+			18.6642	18.3453	18.267	19.1326	18.173	18.4666
CON__P02768-1;P02768;P02768-2;P02768-3	Serum albumin	ALB	+	+	+	+	+	+	31.1857	29.3496	29.0585	31.9119	29.9735	30.7552	Vesicle	Exosome
CON__P02769			+	+	+	+	+	+	21.8295	23.8955	21.9865	19.307	22.232	22.63
CON__P05787;P05787;P05787-2;CON__H-INV:HIT000292931	Keratin, type II cytoskeletal 8	KRT8		+		+		+	18.5944	19.6007	17.8657	19.7255	18.5949	21.6463	Vesicle	Exosome
CON__P07477;P07477;Q8NHM4;P07478	Trypsin-1;Alpha-trypsin chain 1;Alpha-trypsin chain 2;Putative trypsin-6;Trypsin-2	PRSS1;PRSS3P2;PRSS2	+	+	+	+	+	+	26.6511	26.7782	27.2683	24.971	30.1484	27.8038	Vesicle
CON__P08727;P08727	Keratin, type I cytoskeletal 19	KRT19		+	+	+	+	+	18.6461	20.7126	18.5996	20.5936	21.2871	21.6474	Vesicle	Exosome
CON__Q3KNV1;CON__P08729;P08729;CON__Q14CN4-1;CON__Q6IME9;Q14CN4-3;Q14CN4-2;Q14CN4	Keratin, type II cytoskeletal 7;Keratin, type II cytoskeletal 72	KRT7;KRT72						+	18.3731	18.2767	18.3177	18.3188	18.3138	20.787	Vesicle	Exosome
CON__P08779;P08779;CON__Q9Z2K1;CON__Q3ZAW8	Keratin, type I cytoskeletal 16	KRT16	+	+	+	+	+	+	22.6529	22.8997	24.2298	22.8579	24.5954	25.1786	Vesicle	Exosome
CON__P12763			+				+	+	19.3005	19.0696	18.1134	19.2191	19.9133	18.7798
CON__P13645;P13645;CON__P02535-1;CON__Q7Z3Y8;CON__Q7Z3Y7;Q7Z3Y8;Q7Z3Y7;CON__Q7Z3Z0;CON__Q148H6;CON__Q2M2I5;Q7Z3Z0;Q2M2I5;CON__Q7Z3Y9;Q7Z3Y9	Keratin, type I cytoskeletal 10	KRT10	+	+	+	+	+	+	27.3908	27.881	28.5594	27.9866	31.0961	29.7276	Vesicle	Exosome
CON__P13646-1;CON__ENSEMBL:ENSP00000377550;P13646-3;P13646;CON__P08730-1;P13646-2	Keratin, type I cytoskeletal 13	KRT13						+	18.401	18.5381	18.6819	18.7451	18.2825	19.7268	Vesicle	Exosome
CON__P13647;P13647	Keratin, type II cytoskeletal 5	KRT5	+	+	+	+	+	+	19.954	20.3428	22.2666	21.5098	25.0297	25.2361	Vesicle	Exosome
CON__P15497							+		18.3875	18.7003	18.5232	18.5371	19.4752	18.6422
CON__P15636			+	+	+	+	+	+	24.4354	25.8011	26.1334	24.0255	28.0964	26.23
CON__P17690;P02749	Beta-2-glycoprotein 1	APOH	+			+	+		19.2217	18.5688	17.8909	20.3896	19.094	18.6659	Vesicle	Exosome
CON__P19013;P19013	Keratin, type II cytoskeletal 4	KRT4		+	+		+	+	18.4862	20.1161	19.4374	18.1063	19.6331	21.1252	Vesicle	Exosome
CON__P20930;P20930	Filaggrin	FLG			+				17.9001	18.8381	19.3313	18.9504	18.426	18.2167	Vesicle
CON__P34955			+				+	+	19.018	18.4036	17.8851	17.9094	21.3025	21.4721
CON__P35908v2;P35908;CON__P35908;Q01546;CON__Q01546;CON__P07744;CON__REFSEQ:XP_932229;CON__Q9R0H5	Keratin, type II cytoskeletal 2 epidermal	KRT2	+	+	+	+	+	+	27.1262	27.4619	27.8556	27.6466	30.8704	29.1797	Vesicle	Exosome
CON__P48668;P48668	Keratin, type II cytoskeletal 6C	KRT6C	+		+	+	+	+	19.0209	18.2378	20.0767	19.4823	21.253	20.53	Vesicle	Exosome
CON__P50448								+	18.7994	18.1683	18.3521	18.0042	18.7064	19.2348
CON__Q6NT21;CON__P78385;P78385;CON__O43790;CON__Q14533;O43790;Q14533	Keratin, type II cuticular Hb3;Keratin, type II cuticular Hb6;Keratin, type II cuticular Hb1	KRT83;KRT86;KRT81					+	+	18.2905	18.5952	18.1025	18.5368	19.968	20.2723	Vesicle
CON__P78386;P78386	Keratin, type II cuticular Hb5	KRT85						+	19.0191	18.2667	18.2432	18.2168	18.2578	19.5242	Vesicle
CON__Q04695;Q04695	Keratin, type I cytoskeletal 17	KRT17			+	+	+	+	18.6258	18.225	19.7616	19.2732	21.4186	21.9937	Vesicle	Exosome
CON__Q0VBK2			+			+			19.7659	17.8755	17.4555	19.9604	18.6294	18.1783
CON__Q14525;Q14525	Keratin, type I cuticular Ha3-II	KRT33B						+	18.6025	18.2304	17.958	18.7565	18.179	19.7404	Vesicle	Exosome
CON__Q14532;Q14532	Keratin, type I cuticular Ha2	KRT32						+	18.3323	18.2987	18.5465	18.6222	18.3782	19.4017	Vesicle
CON__Q9UE12;CON__Q15323;Q15323;CON__Q9D646	Keratin, type I cuticular Ha1	KRT31					+	+	18.5825	18.2918	17.8922	18.1726	19.2013	21.1008	Vesicle	Exosome
CON__Q1RMK2			+			+	+	+	19.6894	18.6856	18.4398	19.3682	19.6957	19.9699
CON__Q3MHH8					+				18.0171	18.3727	18.7205	18.5576	18.7741	18.091
CON__Q3MHN2				+					18.3179	19.2755	18.1371	18.0884	18.1564	18.524
CON__Q3SX09;CON__P02070;P02100			+				+	+	19.1509	18.9505	17.9798	18.1813	20.9109	20.8926	Vesicle	Exosome
CON__Q3ZBS7			+			+	+	+	18.5305	18.4313	18.2664	19.3711	19.5265	19.2291
CON__Q497I4								+	19.1367	18.2012	17.5338	18.0519	18.5175	18.3707
CON__Q5D862;Q5D862	Filaggrin-2	FLG2		+			+	+	18.8276	19.262	18.0382	18.252	22.3931	21.302	Vesicle	Exosome
CON__Q61726							+	+	18.6612	17.8479	17.446	17.9051	19.2277	19.6821
CON__Q6IFZ6								+	18.3039	18.4188	17.5901	18.6257	18.4612	19.1886
CON__Q6KB66-1;Q6KB66-2;Q6KB66;Q6KB66-3	Keratin, type II cytoskeletal 80	KRT80		+	+		+	+	19.2971	18.7942	18.9084	18.4444	21.6444	21.5224	Vesicle	Exosome
CON__Q8N1N4-2;CON__Q7RTT2;Q8N1N4;Q8N1N4-2	Keratin, type II cytoskeletal 78	KRT78		+		+	+	+	18.2877	19.0887	17.9711	20.1829	22.1437	21.2232	Vesicle	Exosome
CON__Q7Z794;Q7Z794	Keratin, type II cytoskeletal 1b	KRT77						+	18.8448	18.9434	17.4834	18.151	18.5128	19.7295	Vesicle	Exosome
CON__Q86YZ3;Q86YZ3	Hornerin	HRNR		+	+	+	+	+	18.6014	21.1429	20.2836	22.6875	24.7552	24.3914	Vesicle	Exosome
CON__Q95121			+		+	+			24.292	18.5136	18.1918	22.3669	18.082	17.6473
CON__Q9NSB4;Q9NSB4	Keratin, type II cuticular Hb2	KRT82					+	+	18.6748	18.4885	18.6215	17.9543	19.5908	20.6008	Vesicle
CON__REFSEQ:XP_986630								+	18.1566	18.5276	18.0399	18.4196	19.1664	19.4003
K7EJ46;K7EJ46-2	Small integral membrane protein 22	SMIM22	+	+	+	+	+	+	22.6014	22.5359	23.7213	19.3203	18.6862	20.3684		Exosome
O00115-2;O00115	Deoxyribonuclease-2-alpha	DNASE2	+	+		+	+	+	20.5492	19.8917	18.1097	21.6519	21.8976	19.1198	Vesicle
O00159-2;O00159-3;O00159	Unconventional myosin-Ic	MYO1C	+	+	+	+	+	+	24.7264	26.6863	27.1095	23.9106	25.7899	26.2036	Vesicle	Exosome
O00160;Q12965	Unconventional myosin-If;Unconventional myosin-Ie	MYO1F;MYO1E			+			+	18.0631	19.0234	18.5839	18.4303	18.8805	18.1601	Vesicle	Exosome
O00161;O00161-2	Synaptosomal-associated protein 23	SNAP23	+	+	+	+	+	+	23.0405	24.3752	24.9076	20.9943	22.3248	23.4205	Vesicle	Exosome
O00182-5;O00182-4;O00182-3;O00182-2;O00182-6;O00182	Galectin-9	LGALS9	+	+	+	+		+	20.9848	20.3346	22.5018	20.5423	17.8222	22.3286	Vesicle
O00187-2;O00187	Mannan-binding lectin serine protease 2	MASP2	+	+	+	+	+	+	25.1732	24.7365	23.7971	26.1433	25.6754	26.249	Vesicle	Exosome
O00194	Ras-related protein Rab-27B	RAB27B	+		+	+		+	19.2522	18.7136	20.5946	19.1898	18.6171	20.2857	Vesicle	Exosome
O00204-2;O00204	Sulfotransferase family cytosolic 2B member 1	SULT2B1				+			18.9193	18.4077	18.6592	20.7754	19.2797	17.9946	Vesicle
O00217	NADH dehydrogenase [ubiquinone] iron-sulfur protein 8, mitochondrial	NDUFS8		+	+				18.6391	19.747	19.9714	17.7474	18.5322	18.2608	Vesicle
O00299	Chloride intracellular channel protein 1	CLIC1	+	+	+	+	+	+	19.9345	22.209	24.1304	22.2008	20.3414	24.7759	Vesicle	Exosome
O00322;O00322-2	Uroplakin-1a	UPK1A	+	+	+	+	+	+	22.7294	24.5852	25.9649	23.8428	24.8278	24.9577	Vesicle	Exosome
O00337;O00337-2	Sodium/nucleoside cotransporter 1	SLC28A1					+		18.0833	17.9821	18.3246	17.707	19.7637	18.0448	Vesicle
O00391-2;O00391	Sulfhydryl oxidase 1	QSOX1	+	+	+	+	+	+	23.1429	23.0765	23.6546	21.6402	21.9905	24.2409	Vesicle	Exosome
O00401	Neural Wiskott-Aldrich syndrome protein	WASL			+		+		18.6884	18.4032	19.1172	18.1561	18.6076	18.2748	Vesicle	Exosome
O00462	Beta-mannosidase	MANBA		+					18.5817	19.3896	17.8638	18.3354	18.0111	18.2078	Vesicle
O00468-6;O00468-3;O00468-2;O00468-5;O00468-4;O00468-7;O00468	Agrin;Agrin N-terminal 110 kDa subunit	AGRN	+	+	+	+	+	+	23.3307	23.3987	22.2329	23.6567	22.1778	23.3578	Vesicle	Exosome
O00476;O00476-2	Sodium-dependent phosphate transport protein 4	SLC17A3		+			+		18.2545	19.1553	18.1253	18.5077	18.7321	17.8714	Vesicle
O00487	26S proteasome non-ATPase regulatory subunit 14	PSMD14				+			17.9318	18.3012	17.7549	20.233	18.6351	18.1445	Vesicle	Exosome
O00499-9;O00499-10;O00499-7;O00499-8;O00499-4;O00499-6;O00499-11;O00499-3;O00499-2;O00499-5;O00499	Myc box-dependent-interacting protein 1	BIN1					+		18.2571	18.5106	17.4473	18.6832	18.8288	17.8431	Vesicle	Exosome
O00522-3;O00522	Krev interaction trapped protein 1	KRIT1		+	+				17.8002	18.773	19.7403	18.5888	18.435	17.9879	Vesicle	Exosome
O00526	Uroplakin-2	UPK2	+	+	+	+	+	+	21.2381	23.4975	24.4715	21.3241	24.198	23.7644	Vesicle	Exosome
O00560;O00560-3	Syntenin-1	SDCBP	+	+	+	+	+	+	28.7675	29.9654	30.8585	26.0539	26.7698	27.0723	Vesicle	Exosome
O00560-2	Syntenin-1	SDCBP	+	+	+				22.4346	23.123	22.7077	17.9552	18.3326	18.0482	Vesicle	Exosome
O00571-2;O00571	ATP-dependent RNA helicase DDX3X	DDX3X			+				18.1274	18.4329	18.5834	18.5865	18.7983	18.3994	Vesicle	Exosome
O00584;O00584-2	Ribonuclease T2	RNASET2			+	+		+	18.8387	18.734	18.6068	18.9503	18.08	19.8062	Vesicle
O00592-2;O00592	Podocalyxin	PODXL	+	+	+	+	+	+	22.612	25.1766	25.5694	23.7832	23.3082	23.7475	Vesicle	Exosome
O00602	Ficolin-1	FCN1	+		+	+		+	21.1114	18.2099	18.7917	20.9188	18.7945	19.4004	Vesicle	Exosome
O00754-2;O00754	Lysosomal alpha-mannosidase;Lysosomal alpha-mannosidase A peptide;	MAN2B1	+	+	+	+	+	+	23.5588	21.2161	22.4676	21.8772	20.7499	22.8163	Vesicle	Exosome
O00764;O00764-3;O00764-2	Pyridoxal kinase	PDXK			+	+		+	18.5942	18.4662	19.6501	18.8757	18.641	20.973	Vesicle	Exosome
O14494;O14494-2	Lipid phosphate phosphohydrolase 1	PPAP2A	+		+			+	20.5022	18.653	22.2702	18.1651	18.33	19.6218	Vesicle	Exosome
O14498	Immunoglobulin superfamily containing leucine-rich repeat protein	ISLR	+	+	+	+	+	+	23.7448	22.8356	22.318	23.4471	22.3138	23.5497	Vesicle
O14556	Glyceraldehyde-3-phosphate dehydrogenase, testis-specific	GAPDHS			+			+	18.3633	17.743	18.7046	18.8307	18.1215	19.4406	Vesicle	Exosome
O14745;O14745-2	Na(+)/H(+) exchange regulatory cofactor NHE-RF1	SLC9A3R1		+	+	+	+	+	18.1143	22.0994	22.3806	22.2545	21.2657	22.7355	Vesicle	Exosome
O14773;O14773-2	Tripeptidyl-peptidase 1	TPP1	+	+	+	+	+	+	26.091	25.8054	26.1424	25.3602	25.7955	26.3616	Vesicle	Exosome
O14791-3;O14791;O14791-2	Apolipoprotein L1	APOL1	+	+	+	+	+	+	22.2745	19.4993	18.4708	21.2409	18.9956	19.0072	Vesicle	Exosome
O14817	Tetraspanin-4	TSPAN4	+	+	+		+		20.0488	21.5328	23.372	18.0201	19.3543	18.2416	Vesicle	Exosome
O14908;O14908-2	PDZ domain-containing protein GIPC1	GIPC1			+				18.5198	18.2727	20.2578	17.9895	18.6626	18.5034	Vesicle	Exosome
O14933	Ubiquitin/ISG15-conjugating enzyme E2 L6	UBE2L6				+			18.2221	18.6556	18.3604	19.3992	18.4347	17.7805	Vesicle
P19105;P24844;O14950	Myosin regulatory light chain 12A;Myosin regulatory light polypeptide 9;Myosin regulatory light chain 12B	MYL12A;MYL9;MYL12B			+			+	18.5339	18.4072	18.7387	18.031	19.0929	19.1725	Vesicle	Exosome
O14964-2;O14964	Hepatocyte growth factor-regulated tyrosine kinase substrate	HGS			+				17.9177	18.1597	18.6428	18.4204	18.2235	18.0605	Vesicle	Exosome
O15031	Plexin-B2	PLXNB2	+	+	+	+			20.2858	19.6013	20.0118	19.4729	18.416	18.1095	Vesicle	Exosome
O15078;O15078-2	Centrosomal protein of 290 kDa	CEP290				+			18.3811	19.0022	17.9829	18.9264	18.4631	17.6273	Vesicle
O15127	Secretory carrier-associated membrane protein 2	SCAMP2			+		+	+	18.8352	18.0792	20.2858	17.9363	18.9629	18.2279	Vesicle	Exosome
O15143	Actin-related protein 2/3 complex subunit 1B	ARPC1B						+	18.7304	18.0476	17.8816	18.5245	18.5456	20.2257	Vesicle	Exosome
O15144	Actin-related protein 2/3 complex subunit 2	ARPC2	+	+	+	+	+	+	23.6744	22.5916	23.7375	23.4861	22.0283	23.8796	Vesicle	Exosome
O15145	Actin-related protein 2/3 complex subunit 3	ARPC3				+		+	18.6626	18.5815	17.9322	18.9932	18.4341	18.5984	Vesicle	Exosome
O15162-2;O15162	Phospholipid scramblase 1	PLSCR1	+	+	+			+	22.3214	23.9272	24.5906	18.2031	18.5282	19.1601	Vesicle	Exosome
O15195-2;O15195	Villin-like protein	VILL	+	+		+		+	22.666	20.2819	18.4247	22.8604	18.3681	22.0243	Vesicle
O15197-3;O15197	Ephrin type-B receptor 6	EPHB6		+	+	+		+	18.2328	20.3448	19.9802	19.4942	18.2579	19.8808	Vesicle
O15230	Laminin subunit alpha-5	LAMA5	+					+	19.1457	18.2178	18.3894	18.388	19.0258	20.0105	Vesicle	Exosome
O15231-5;O15231-4;O15231-7;O15231;O15231-3;O15231-8;O15231-6	Zinc finger protein 185	ZNF185						+	18.2951	18.312	17.7038	17.7272	18.3907	19.7338	Vesicle	Exosome
O15244-3;O15244-2;O15244	Solute carrier family 22 member 2	SLC22A2					+		18.2565	18.6778	18.2346	18.0653	19.0123	17.7957	Vesicle	Exosome
O15374-3;O15374-4;O15374-2;O15374-5;O15374	Monocarboxylate transporter 5	SLC16A4					+		18.1458	19.0553	18.6045	18.6874	19.2314	18.2328	Vesicle
O15393;O15393-2	Transmembrane protease serine 2	TMPRSS2	+	+	+			+	19.6423	21.863	23.7677	17.8258	18.441	21.5757	Vesicle	Exosome
O15400-2;O15400	Syntaxin-7	STX7		+	+				18.8113	20.968	18.3008	17.9766	18.4457	18.4608	Vesicle	Exosome
O15431	High affinity copper uptake protein 1	SLC31A1			+				18.315	18.8568	20.2429	18.6378	18.7304	17.5353	Vesicle
O15455	Toll-like receptor 3	TLR3	+	+	+				18.797	18.4396	18.8494	18.3549	18.6322	18.2008	Vesicle
O15484	Calpain-5	CAPN5	+	+	+	+	+	+	22.9225	24.2782	26.0695	22.9729	23.703	24.389	Vesicle	Exosome
O15511;O15511-2	Actin-related protein 2/3 complex subunit 5	ARPC5						+	18.0779	18.8934	17.9885	18.2101	18.3095	20.7514	Vesicle	Exosome
O15540;O15540-2	Fatty acid-binding protein, brain	FABP7				+			18.7631	18.0485	18.436	18.735	17.9524	18.2642	Vesicle
O43155	Leucine-rich repeat transmembrane protein FLRT2	FLRT2						+	18.5647	18.6749	18.1753	18.9394	18.2149	19.5877	Vesicle
O43166-3;O43166-2;O43166	Signal-induced proliferation-associated 1-like protein 1	SIPA1L1	+	+	+	+	+	+	25.3419	20.0847	22.0522	22.6485	24.6791	21.1693	Vesicle	Exosome
O43175	D-3-phosphoglycerate dehydrogenase	PHGDH			+		+	+	18.2545	18.4059	19.9262	18.4516	18.9507	21.3347	Vesicle	Exosome
O43280-2;O43280	Trehalase	TREH	+	+	+	+	+	+	18.7466	19.9007	19.0404	18.4088	20.2884	20.4733	Vesicle	Exosome
O43295-3;O43295-2;O43295	SLIT-ROBO Rho GTPase-activating protein 3	SRGAP3		+	+				18.3906	19.6745	18.9069	18.3602	18.9251	17.7914	Vesicle
O43301;Q96MM6	Heat shock 70 kDa protein 12A	HSPA12A			+	+		+	18.5398	18.0925	18.4042	19.619	18.9043	18.5299	Vesicle	Exosome
O43451	Maltase-glucoamylase, intestinal;Maltase;Glucoamylase	MGAM	+	+	+	+	+	+	25.3417	25.7667	26.7553	25.7622	24.5169	26.6469	Vesicle	Exosome
O43490-2;O43490;O43490-4;O43490-7;O43490-5;O43490-3;O43490-6	Prominin-1	PROM1	+	+	+	+	+	+	27.2386	27.8709	28.2993	24.0171	23.5455	24.8623	Vesicle	Exosome
O43505	Beta-1,4-glucuronyltransferase 1	B4GAT1	+	+	+	+	+	+	24.7281	25.1666	24.6494	24.8921	23.4073	25.1564
O43511	Pendrin	SLC26A4		+	+		+	+	18.7361	21.4505	21.9583	17.8123	21.6874	22.7711	Vesicle	Exosome
O43520	Phospholipid-transporting ATPase IC	ATP8B1		+	+			+	18.2017	20.2152	20.7947	18.4399	18.9277	19.6807	Vesicle	Exosome
O43567	E3 ubiquitin-protein ligase RNF13	RNF13		+	+				18.613	20.3724	18.9679	17.9327	18.3058	18.0608	Vesicle
O43570-2;O43570	Carbonic anhydrase 12	CA12					+		18.3465	18.5142	18.4258	18.1317	19.2847	18.0106	Vesicle	Exosome
O43598;O43598-2	2-deoxynucleoside 5-phosphate N-hydrolase 1	DNPH1	+	+	+	+	+	+	22.0963	22.9048	22.0652	22.6604	22.7055	23.6419		Exosome
O43633	Charged multivesicular body protein 2a	CHMP2A		+	+			+	18.7653	21.1581	22.4107	18.4652	17.8877	19.7704	Vesicle	Exosome
O43657	Tetraspanin-6	TSPAN6			+				18.4862	19.2686	20.7213	18.4189	18.9526	17.8396	Vesicle	Exosome
O43707;O43707-2;O43707-3;P35609-2;P35609;Q08043;Q9H254-2;Q9H254-4;Q9H254	Alpha-actinin-4	ACTN4	+	+	+	+	+	+	25.8762	25.6011	26.0812	26.9383	26.2596	27.2233	Vesicle	Exosome
O43711	T-cell leukemia homeobox protein 3	TLX3				+			18.7717	19.0211	18.6527	21.1956	18.6586	18.2295
O43795-2;O43795;Q9UBC5	Unconventional myosin-Ib	MYO1B	+	+	+	+	+	+	21.4761	22.8806	23.6841	22.5687	20.6522	23.47	Vesicle	Exosome
O43895	Xaa-Pro aminopeptidase 2	XPNPEP2	+	+	+	+	+	+	22.833	24.1573	24.5589	23.3886	24.104	26.0195	Vesicle	Exosome
O43908	NKG2-F type II integral membrane protein	KLRC4	+						20.4742	18.6074	18.1367	18.088	18.4132	17.7644
O60235	Transmembrane protease serine 11D	TMPRSS11D						+	18.0983	18.6415	17.8009	18.4536	18.6636	19.5489	Vesicle	Exosome
O60237-3					+				18.4723	18.1827	19.218	18.722	18.3329	17.4169	Vesicle	Exosome
O60262	Guanine nucleotide-binding protein G(I)/G(S)/G(O) subunit gamma-7	GNG7			+				18.5737	17.9919	19.6209	17.7096	18.2122	17.1933	Vesicle	Exosome
O60266-2;O60266	Adenylate cyclase type 3	ADCY3			+				18.5514	17.946	19.529	18.3887	18.5694	17.6535	Vesicle
O60271-5;O60271-3;O60271-9;O60271-4;O60271-2;O60271	C-Jun-amino-terminal kinase-interacting protein 4	SPAG9					+		17.9618	17.8651	18.516	18.5486	18.6613	18.1326	Vesicle	Exosome
O60281-2;O60281	Zinc finger protein 292	ZNF292			+				18.191	18.7442	20.3224	18.453	18.1766	17.7664	Vesicle
O60291-4;O60291;O60291-3;O60291-2	E3 ubiquitin-protein ligase MGRN1	MGRN1			+			+	18.3976	19.0488	21.158	18.5196	18.0712	19.6708	Vesicle	Exosome
O60437	Periplakin	PPL	+	+	+	+	+	+	21.3106	22.4457	24.0212	21.0472	19.494	22.6452	Vesicle	Exosome
O60488-2;O60488	Long-chain-fatty-acid--CoA ligase 4	ACSL4			+		+	+	17.7829	18.3939	20.025	18.2291	20.169	21.2925	Vesicle	Exosome
O60494	Cubilin	CUBN	+	+	+	+	+	+	26.2322	26.1256	27.0566	24.4665	25.4883	26.806	Vesicle	Exosome
O60500-2;O60500	Nephrin	NPHS1		+	+				18.1126	19.1561	19.2563	18.7108	18.3521	18.6252	Vesicle	Exosome
O60568	Procollagen-lysine,2-oxoglutarate 5-dioxygenase 3	PLOD3			+				18.2636	18.9915	20.4271	18.0836	18.5617	18.1094	Vesicle	Exosome
O60610-2;O60610-3;O60610	Protein diaphanous homolog 1	DIAPH1	+				+		19.4838	18.4019	18.784	18.4139	19.6107	17.9146	Vesicle	Exosome
O60635	Tetraspanin-1	TSPAN1	+	+	+			+	20.3487	21.7511	24.1017	18.2304	17.8853	19.8748	Vesicle	Exosome
O60637-3;O60637-2;O60637	Tetraspanin-3	TSPAN3		+	+				18.6544	20.8285	21.5025	18.0738	18.5244	18.4795	Vesicle	Exosome
O60664-2;O60664-4;O60664-3;O60664	Perilipin-3	PLIN3	+		+	+			20.8739	19.016	18.5925	20.4939	18.4071	18.1344	Vesicle	Exosome
O60701-3;O60701-2;O60701	UDP-glucose 6-dehydrogenase	UGDH					+		18.3998	18.5299	18.8634	18.2741	19.1038	18.3207	Vesicle	Exosome
O60784-4;O60784;O60784-2;O60784-3	Target of Myb protein 1	TOM1	+	+	+	+	+	+	19.5678	19.417	19.7635	19.0049	19.4208	20.3825	Vesicle	Exosome
Q99880;Q99879;Q99877;Q93079;Q5QNW6;P62807;P58876;P57053;O60814;Q5QNW6-2;Q96A08	Histone H2B type 1-L;Histone H2B type 1-M;	HIST1H2BL	+	+	+	+	+	+	25.2076	22.6128	23.1392	25.3407	23.2611	25.1516	Vesicle	Exosome
O60879-2;O60879-3;O60879	Protein diaphanous homolog 2	DIAPH2			+		+		18.0067	18.4432	18.3672	18.6366	19.2917	17.7547	Vesicle
O60884	DnaJ homolog subfamily A member 2	DNAJA2	+	+	+				19.1494	21.8591	20.6941	17.8807	18.3794	18.2104	Vesicle	Exosome
O60888-3;O60888;O60888-2	Protein CutA	CUTA	+	+	+	+		+	19.1641	21.4457	21.1007	18.9875	18.4947	21.6915	Vesicle	Exosome
P0DMP2;P0DJJ0;Q7Z6B7-2;O75044;Q7Z6B7	SLIT-ROBO Rho GTPase-activating protein 2B;	SRGAP2B;SRGAP2C;SRGAP1;SRGAP2		+	+			+	18.5946	19.8197	19.8053	18.6305	18.6865	17.9814	Vesicle	Exosome
O75083;O75083-3	WD repeat-containing protein 1	WDR1	+	+	+	+	+	+	20.8488	23.4932	23.9354	22.999	21.2278	24.5143	Vesicle	Exosome
O75110-2;O75110	Probable phospholipid-transporting ATPase IIA	ATP9A		+					18.1342	21.4853	18.0138	17.8204	18.3379	18.1089	Vesicle	Exosome
O75131;Q96FN4-2;Q96FN4;Q96A23;Q9UBL6-2;Q96A23-2;Q9UBL6	Copine-3	CPNE3	+	+	+	+	+	+	22.4018	22.4424	22.5341	20.9183	20.8207	22.1438	Vesicle	Exosome
O75146	Huntingtin-interacting protein 1-related protein	HIP1R						+	18.5281	18.1758	18.0064	18.412	18.6961	20.0534	Vesicle
O75264	Small integral membrane protein 24	SMIM24		+			+		18.0743	18.9384	18.1323	17.9366	19.5094	18.3393		Exosome
O75309-4;O75309-2;O75309;O75309-3	Cadherin-16	CDH16			+		+	+	18.0942	18.9847	19.0631	18.1816	18.6154	20.1163	Vesicle
O75339	Cartilage intermediate layer protein 1	CILP			+			+	18.7595	18.2141	19.3099	18.4048	18.8915	19.3759	Vesicle
O75340;O75340-2;O75340-3	Programmed cell death protein 6	PDCD6	+	+	+	+	+	+	25.0583	25.3138	26.7613	23.5177	24.1348	25.077	Vesicle	Exosome
O75351	Vacuolar protein sorting-associated protein 4B	VPS4B	+	+	+	+	+	+	24.1346	25.172	25.3787	22.2513	21.2494	22.6685	Vesicle	Exosome
O75354-2;O75354-3;O75354	Ectonucleoside triphosphate diphosphohydrolase 6	ENTPD6			+				19.4218	18.639	18.3845	18.0789	18.5661	17.806	Vesicle
O75368	SH3 domain-binding glutamic acid-rich-like protein	SH3BGRL			+				19.0673	18.2886	19.1178	18.3346	18.5726	18.0019	Vesicle	Exosome
O75369-6;O75369-3;O75369-2;O75369-9;O75369;O75369-8;O75369-5;O75369-4;O75369-7	Filamin-B	FLNB						+	17.9066	18.5648	18.4026	17.9452	18.3628	21.5997	Vesicle	Exosome
O75460	Serine/threonine-protein kinase/endoribonuclease IRE1;Serine/threonine-protein kinase;Endoribonuclease	ERN1				+			18.0982	18.3832	18.2919	20.7423	18.4264	18.2371	Vesicle
O75487-2;O75487;Q9Y625	Glypican-4;Secreted glypican-4	GPC4			+	+		+	18.4175	18.9285	18.9538	19.0676	19.1503	18.5273	Vesicle	Exosome
O75531	Barrier-to-autointegration factor;Barrier-to-autointegration factor, N-terminally processed	BANF1	+		+		+	+	19.388	18.1603	19.5701	19.0538	20.218	20.6196	Vesicle	Exosome
O75594	Peptidoglycan recognition protein 1	PGLYRP1	+	+	+	+	+	+	21.8895	24.4907	21.746	21.9628	23.8687	22.2373	Vesicle	Exosome
O75608-2;O75608	Acyl-protein thioesterase 1	LYPLA1	+	+	+	+	+	+	19.4526	19.7601	19.9298	19.4135	19.427	19.2125	Vesicle	Exosome
O75629	Protein CREG1	CREG1	+			+		+	20.0838	18.8111	18.3861	19.6848	18.8498	22.1284	Vesicle	Exosome
O75631;O75631-2	Uroplakin-3a	UPK3A		+	+	+	+	+	19.1465	21.9216	23.761	20.4164	22.0294	22.9924	Vesicle	Exosome
O75636-2;O75636	Ficolin-3	FCN3	+			+			18.8452	18.5057	18.6401	19.8537	18.4207	18.0665	Vesicle	Exosome
O75674-2;O75674;O75674-3	TOM1-like protein 1	TOM1L1		+	+			+	18.6468	20.9974	21.6774	18.3942	18.713	19.9614	Vesicle	Exosome
O75787-2;O75787	Renin receptor	ATP6AP2		+	+	+	+	+	18.195	20.1949	22.4733	18.6556	22.1198	23.1312	Vesicle	Exosome
O75828	Carbonyl reductase [NADPH] 3	CBR3						+	18.2438	18.6994	17.6826	18.3655	18.4932	18.5242	Vesicle	Exosome
O75841	Uroplakin-1b	UPK1B			+	+		+	18.0718	18.4618	19.0435	19.0627	18.2078	20.0772	Vesicle	Exosome
O75874	Isocitrate dehydrogenase [NADP] cytoplasmic	IDH1	+	+	+	+	+	+	23.734	23.963	25.3684	24.4621	24.0977	25.31	Vesicle	Exosome
O75882-3;O75882-2;O75882	Attractin	ATRN	+	+	+			+	19.5327	20.8932	21.561	17.9943	19.3144	20.6423	Vesicle	Exosome
O75891;O75891-3;O75891-2;O75891-4	Cytosolic 10-formyltetrahydrofolate dehydrogenase	ALDH1L1	+		+	+	+	+	19.392	18.5721	20.258	19	20.8588	21.3214	Vesicle	Exosome
O75936	Gamma-butyrobetaine dioxygenase	BBOX1		+	+		+	+	18.2542	19.8574	20.1023	18.8705	21.3756	22.6753	Vesicle	Exosome
O75955;O75955-2	Flotillin-1	FLOT1	+	+	+	+		+	21.9977	23.4878	24.1712	18.6115	18.0205	20.1732	Vesicle	Exosome
O75970-5;O75970-3;O75970-2;O75970	Multiple PDZ domain protein	MPDZ		+	+				18.2224	19.2564	19.3115	19.0619	18.5491	18.3912	Vesicle
O76027	Annexin A9	ANXA9		+	+	+		+	18.4491	19.9488	22.5099	19.7299	18.4787	22.8233	Vesicle
O76070	Gamma-synuclein	SNCG				+		+	17.9656	18.2418	17.5673	18.6459	18.7771	19.6706	Vesicle	Exosome
O76083-13;O76083-14;O76083-15;O76083;O76083-10;O76083-7;O76083-9;O76083-11;O76083-4;O76083-3;O76083-16;O76083-12;O76083-6;O76083-8;O76083-2;O76083-5	High affinity cGMP-specific 3,5-cyclic phosphodiesterase 9A	PDE9A		+	+				17.9077	18.7027	19.2023	17.8728	18.8031	18.9755	Vesicle
O94760;O94760-2	N(G),N(G)-dimethylarginine dimethylaminohydrolase 1	DDAH1		+	+	+	+	+	18.5929	20.0817	22.0658	21.1169	21.6155	22.4763	Vesicle	Exosome
O94804	Serine/threonine-protein kinase 10	STK10			+			+	17.9913	18.456	19.8429	18.3963	17.7555	18.528	Vesicle	Exosome
O94832;B0I1T2-2;B0I1T2-3;B0I1T2-4;B0I1T2	Unconventional myosin-Id	MYO1D	+	+	+	+	+	+	23.2531	24.1033	25.4786	23.2031	23.5917	24.3549	Vesicle	Exosome
O94855;O94855-2	Protein transport protein Sec24D	SEC24D						+	18.3917	18.073	18.0957	18.1958	18.6769	21.1993	Vesicle	Exosome
O94919	Endonuclease domain-containing 1 protein	ENDOD1		+	+		+	+	18.4611	21.3556	19.5374	18.6932	20.9505	21.4707	Vesicle	Exosome
O94973-2;O94973;O94973-3	AP-2 complex subunit alpha-2	AP2A2	+	+	+		+		18.8453	19.8029	19.7056	18.4969	18.7542	18.1086	Vesicle	Exosome
O95147	Dual specificity protein phosphatase 14	DUSP14						+	18.3715	18.5284	18.2488	17.7219	18.1513	19.0441	Vesicle	Exosome
O95154	Aflatoxin B1 aldehyde reductase member 3	AKR7A3		+	+	+	+	+	18.4118	19.9521	21.0157	20.6009	18.9147	22.5337	Vesicle	Exosome
O95164	Ubiquitin-like protein 3	UBL3			+				18.2891	18.259	20.4733	18.2729	18.8249	17.8853	Vesicle	Exosome
O95263-2;O95263-6;O95263-4;O95263;O95263-5;O95263-3	High affinity cAMP-specific and IBMX-insensitive 3,5-cyclic phosphodiesterase 8B	PDE8B			+				18.6454	19.0197	18.7938	18.5396	18.7776	17.2548	Vesicle
O95336	6-phosphogluconolactonase	PGLS	+	+	+	+	+	+	23.2478	23.8892	23.1683	24.4216	23.2034	24.5531	Vesicle	Exosome
O95342	Bile salt export pump	ABCB11	+	+	+	+	+	+	20.1188	23.378	23.6471	20.1509	21.4613	22.3297	Vesicle	Exosome
O95372	Acyl-protein thioesterase 2	LYPLA2	+	+	+	+	+	+	25.0231	26.8421	23.2849	23.242	19.9444	26.3172	Vesicle	Exosome
O95394;O95394-4	Phosphoacetylglucosamine mutase	PGM3			+				18.4461	18.8677	19.2113	18.8079	18.1783	17.5981	Vesicle	Exosome
O95398;O95398-3;O95398-2	Rap guanine nucleotide exchange factor 3	RAPGEF3		+	+				18.6945	21.9631	24.1586	18.1092	18.0013	18.9219	Vesicle	Exosome
O95433-2;O95433	Activator of 90 kDa heat shock protein ATPase homolog 1	AHSA1						+	18.7118	18.5731	17.7219	18.1251	18.5289	19.5794	Vesicle	Exosome
O95436-2;O95436	Sodium-dependent phosphate transport protein 2B	SLC34A2	+						19.2567	18.1581	18.8684	18.5818	18.7451	18.054	Vesicle	Exosome
O95445;O95445-2	Apolipoprotein M	APOM	+		+	+		+	21.7122	18.2341	18.7052	21.3341	17.905	20.2462	Vesicle	Exosome
O95497	Pantetheinase	VNN1	+	+	+	+	+	+	22.5695	22.7616	22.4217	22.0204	22.4234	22.8973	Vesicle	Exosome
O95498-6;O95498	Vascular non-inflammatory molecule 2	VNN2	+		+	+		+	21.3048	18.0968	20.2784	20.7334	18.4643	19.8179	Vesicle
O95630-2;O95630	STAM-binding protein	STAMBP			+			+	18.1699	18.3177	20.9563	18.0759	19.1805	19.6901	Vesicle	Exosome
O95716	Ras-related protein Rab-3D	RAB3D	+		+	+		+	20.0136	19.3019	21.8306	20.4836	18.6925	21.2615	Vesicle	Exosome
O95718;O95718-2;O95718-1	Steroid hormone receptor ERR2	ESRRB	+		+	+		+	23.8474	18.5708	23.1816	24.0721	17.6911	23.437
O95747	Serine/threonine-protein kinase OSR1	OXSR1		+	+		+	+	18.6135	19.3491	19.6474	18.3636	19.461	19.4721	Vesicle	Exosome
O95782-2;O95782	AP-2 complex subunit alpha-1	AP2A1			+	+			18.022	18.8037	19.8115	19.0741	18.0079	17.8149	Vesicle	Exosome
O95833	Chloride intracellular channel protein 3	CLIC3		+				+	17.6917	19.6613	18.1599	18.3743	18.6494	20.8809	Vesicle	Exosome
O95834;O95834-2;O95834-3	Echinoderm microtubule-associated protein-like 2	EML2	+	+	+	+		+	20.0288	19.7488	20.3986	20.2267	18.6212	19.844	Vesicle	Exosome
O95861-3;O95861-4;O95861;O95861-2	3(2),5-bisphosphate nucleotidase 1	BPNT1				+	+		18.031	18.9028	17.9392	19.8403	20.2851	17.9137	Vesicle	Exosome
O95865	N(G),N(G)-dimethylarginine dimethylaminohydrolase 2	DDAH2	+	+	+	+	+	+	22.9343	23.4098	23.6338	24.4157	24.2178	25.9573	Vesicle	Exosome
O95897	Noelin-2	OLFM2			+				18.6894	18.2137	19.8948	17.9866	18.8006	18.1485	Vesicle
O95954-2;O95954;O95954-3	Formimidoyltransferase-cyclodeaminase;Glutamate formimidoyltransferase;Formimidoyltetrahydrofolate cyclodeaminase	FTCD				+	+	+	18.5408	18.2994	18.1047	18.9817	19.578	19.2363	Vesicle	Exosome
O95967	EGF-containing fibulin-like extracellular matrix protein 2	EFEMP2		+		+			18.9114	19.1495	18.5511	21.2401	18.7611	17.6385	Vesicle	Exosome
O96000-2;O96000	NADH dehydrogenase [ubiquinone] 1 beta subcomplex subunit 10	NDUFB10	+		+				21.4027	17.863	19.1925	18.5327	18.4175	17.9676	Vesicle
O96008	Mitochondrial import receptor subunit TOM40 homolog	TOMM40		+					18.2221	18.533	18.231	17.9779	18.6925	18.1807	Vesicle	Exosome
O96009	Napsin-A	NAPSA	+	+	+	+	+	+	23.5379	25.1065	25.6016	22.049	22.9464	25.1447	Vesicle	Exosome
O96013-2;O96013-3;O96013-4;O96013	Serine/threonine-protein kinase PAK 4	PAK4		+	+				18.5964	18.8833	18.974	18.3776	19.0072	17.8846	Vesicle	Exosome
P00325-2;P00325	Alcohol dehydrogenase 1B	ADH1B			+			+	18.8378	18.846	19.3675	18.2661	18.5104	19.2882	Vesicle	Exosome
P00326	Alcohol dehydrogenase 1C	ADH1C			+			+	18.305	17.928	20.248	17.7334	18.8054	19.9547	Vesicle	Exosome
P00338;P00338-3;P00338-4;P00338-5;P00338-2	L-lactate dehydrogenase A chain	LDHA	+	+	+	+	+	+	24.5515	22.9505	23.4478	24.9934	22.5137	24.303	Vesicle	Exosome
P00352	Retinal dehydrogenase 1	ALDH1A1	+	+	+	+	+	+	21.3779	23.0527	23.2203	21.4526	23.1692	23.8994	Vesicle	Exosome
P00390-5;P00390-4;P00390-2;P00390-3;P00390	Glutathione reductase, mitochondrial	GSR	+	+	+	+	+	+	20.0327	20.0555	22.3697	22.2899	19.8916	22.4252	Vesicle	Exosome
P00441	Superoxide dismutase [Cu-Zn]	SOD1	+	+	+	+	+	+	22.1502	23.4572	23.9884	23.1999	23.0167	23.9127	Vesicle	Exosome
P00450	Ceruloplasmin	CP	+	+	+	+	+	+	31.2687	29.9527	28.8899	30.9192	29.665	30.1317	Vesicle	Exosome
P00488	Coagulation factor XIII A chain	F13A1	+	+					19.7118	23.4632	17.8529	18.7519	18.489	18.0638	Vesicle	Exosome
P00491	Purine nucleoside phosphorylase	PNP	+	+	+	+	+	+	22.531	22.4827	22.9277	23.6247	22.4515	23.809	Vesicle	Exosome
P00558-2;P00558;P07205	Phosphoglycerate kinase 1	PGK1	+	+	+	+	+	+	24.7085	25.0158	25.2399	25.7802	25.2487	25.6809	Vesicle	Exosome
P00734;CON__P00735	Prothrombin;Activation peptide fragment 1;Activation peptide fragment 2;Thrombin light chain;Thrombin heavy chain	F2	+	+	+	+	+	+	24.0845	23.6962	21.4632	24.4486	21.6491	22.6298	Vesicle	Exosome
P00736	Complement C1r subcomponent;Complement C1r subcomponent heavy chain;Complement C1r subcomponent light chain	C1R	+	+	+	+		+	20.3483	21.4769	22.3035	21.7962	18.2072	20.2503	Vesicle	Exosome
P00738;P00738-2	Haptoglobin;Haptoglobin alpha chain;Haptoglobin beta chain	HP	+	+	+	+	+	+	26.3846	23.8393	24.3171	26.3826	23.4138	25.621	Vesicle	Exosome
P00739;P00739-2	Haptoglobin-related protein	HPR	+						19.4229	18.6445	18.0274	18.2131	18.5115	17.7013	Vesicle	Exosome
P00740-2;P00740	Coagulation factor IX;Coagulation factor IXa light chain;Coagulation factor IXa heavy chain	F9	+			+			19.1983	18.3089	18.1889	19.6368	18.3811	18.4278	Vesicle	Exosome
P00746	Complement factor D	CFD	+	+	+	+	+	+	27.8708	25.1755	23.3913	27.9117	24.915	25.6571	Vesicle	Exosome
P00747;Q15195	Plasminogen;Plasmin heavy chain A;Activation peptide;Angiostatin;Plasmin heavy chain A, short form;Plasmin light chain B	PLG	+	+	+	+	+	+	26.2191	25.184	24.4966	26.4768	25.671	25.3971	Vesicle	Exosome
P00748	Coagulation factor XII;Coagulation factor XIIa heavy chain;Beta-factor XIIa part 1;Coagulation factor XIIa light chain	F12	+	+	+	+	+	+	22.2055	22.1605	18.8731	23.2041	20.7868	21.3903	Vesicle
P00749-2;P00749	Urokinase-type plasminogen activator;Urokinase-type plasminogen activator long chain A;	PLAU	+	+	+	+	+	+	21.9158	22.5428	23.1421	21.9631	23.6427	25.4357	Vesicle	Exosome
P00751;P00751-2	Complement factor B;Complement factor B Ba fragment;Complement factor B Bb fragment	CFB	+	+	+	+	+	+	24.2249	21.6907	20.7199	24.7909	22.5244	23.2427	Vesicle	Exosome
P00915	Carbonic anhydrase 1	CA1	+	+	+	+	+	+	27.8211	26.5866	24.6481	27.7114	24.4795	25.7704	Vesicle	Exosome
P00918	Carbonic anhydrase 2	CA2	+	+	+	+	+	+	22.1278	24.4271	24.9233	23.8015	23.8289	24.862	Vesicle	Exosome
P00966	Argininosuccinate synthase	ASS1	+	+	+	+	+	+	24.1034	24.0533	24.9443	23.9443	24.6793	25.9525	Vesicle	Exosome
P01008;CON__P41361	Antithrombin-III	SERPINC1	+	+	+	+	+	+	26.6476	25.5863	24.7426	26.4208	24.017	25.4806	Vesicle	Exosome
P01009;P01009-2;P01009-3	Alpha-1-antitrypsin;Short peptide from AAT	SERPINA1	+	+	+	+	+	+	31.7094	30.0057	28.8915	31.6307	30.2685	30.5486	Vesicle	Exosome
P01011;P01011-2;P01011-3	Alpha-1-antichymotrypsin;Alpha-1-antichymotrypsin His-Pro-less	SERPINA3	+	+	+	+	+	+	28.0596	28.1139	27.0847	26.5381	27.3472	27.4829	Vesicle	Exosome
P01019	Angiotensinogen;Angiotensin-1;Angiotensin-2;Angiotensin-3;Angiotensin-4;Angiotensin 1-9;Angiotensin 1-7;Angiotensin 1-5;Angiotensin 1-4	AGT	+	+	+	+	+	+	30.6457	29.3531	28.3563	30.0763	28.0622	28.7663	Vesicle	Exosome
P01023	Alpha-2-macroglobulin	A2M	+	+	+	+	+	+	30.6501	28.6732	27.8217	30.1466	24.361	27.7133	Vesicle	Exosome
P01024	Complement C3;Complement C3 beta chain;	C3	+	+	+	+	+	+	31.1313	27.7156	28.3112	31.0217	27.4897	28.9099	Vesicle	Exosome
P01031;CON__Q1A7A4	Complement C5;Complement C5 beta chain;Complement C5 alpha chain;C5a anaphylatoxin;Complement C5 alpha chain	C5	+	+	+	+	+	+	26.7915	22.9323	19.1803	26.2705	21.3436	19.1431	Vesicle	Exosome
P01034	Cystatin-C	CST3	+			+			22.3393	18.2962	18.7514	23.1007	18.8899	18.5038	Vesicle	Exosome
P01040	Cystatin-A;Cystatin-A, N-terminally processed	CSTA				+	+	+	18.9633	18.9967	18.3445	20.5467	21.5371	22.1406	Vesicle	Exosome
P01042	Kininogen-1;Kininogen-1 heavy chain;T-kinin;Bradykinin;Lysyl-bradykinin;Kininogen-1 light chain;Low molecular weight growth-promoting factor	KNG1	+	+	+	+	+	+	25.2147	25.7337	25.2719	23.6497	26.1026	26.4517	Vesicle	Exosome
P01042-2;P01042-3	Kininogen-1;Kininogen-1 heavy chain;T-kinin;Bradykinin;Lysyl-bradykinin;Kininogen-1 light chain;Low molecular weight growth-promoting factor	KNG1		+	+			+	18.1498	20.282	18.2488	18.613	18.4728	20.1491	Vesicle	Exosome
P01112;P01112-2;P01111	GTPase HRas;GTPase HRas, N-terminally processed;GTPase NRas	HRAS;NRAS		+	+			+	18.1723	20.5193	22.6831	17.9038	17.8955	20.6924	Vesicle	Exosome
P01116-2;P01116	GTPase KRas;GTPase KRas, N-terminally processed	KRAS		+	+				18.4255	20.1976	20.01	18.4119	18.284	18.0146	Vesicle	Exosome
P01133;P01133-3;P01133-2	Pro-epidermal growth factor;Epidermal growth factor	EGF	+	+	+	+	+	+	24.6341	26.3398	27.2422	23.9887	26.2308	27.3248	Vesicle	Exosome
P01591	Immunoglobulin J chain	IGJ	+	+	+	+	+	+	23.6725	21.7951	21.7877	22.6545	20.1669	23.8647	Vesicle	Exosome
P01594;P01593	Ig kappa chain V-I region AU;Ig kappa chain V-I region AG		+	+	+	+	+	+	22.7298	22.9707	20.9965	21.6846	21.7829	22.9461
P04432;P01597	Ig kappa chain V-I region Daudi;Ig kappa chain V-I region DEE		+	+	+	+		+	20.7777	19.1133	20.8377	19.6915	18.8629	20.5739
P01599	Ig kappa chain V-I region Gal		+		+	+		+	19.2887	18.3566	19.8722	18.7428	18.1831	18.6438
P01602	Ig kappa chain V-I region HK102	IGKV1-5	+	+	+	+	+	+	22.9554	20.8108	20.1446	21.9353	19.8031	22.3956
P01619;A0A0C4DH25	Ig kappa chain V-III region B6		+	+	+	+	+	+	26.8876	26.3014	25.9967	26.5042	27.1371	26.8707
P01700;P01699	Ig lambda chain V-I region HA;Ig lambda chain V-I region VOR		+	+		+	+		22.4776	20.4115	18.384	21.1751	18.7881	18.1651
P01714	Ig lambda chain V-III region SH		+						19.0901	18.2106	17.8874	18.035	18.7832	18.0508
P01715	Ig lambda chain V-IV region Bau		+				+		18.905	18.2989	17.8555	17.5951	19.1243	18.57
P01717;P01718;A0A075B6K0	Ig lambda chain V-IV region Hil;Ig lambda chain V-IV region Kern		+		+	+		+	19.8523	19.0416	18.5477	20.5475	18.4492	19.5557
P01721	Ig lambda chain V-VI region AR		+	+	+	+	+	+	21.1624	19.4953	20.5279	19.7805	20.0968	20.8338
P01764;A0A0C4DH42;P0DP03;P0DP02;A0A0B4J1X5;P01767;P01768	Ig heavy chain V-III region 23;Ig heavy chain V-III region BUT;Ig heavy chain V-III region CAM	IGHV3-23;IGHV3-66;IGHV3-74	+	+	+	+	+	+	22.5969	22.1031	22.5442	22.8527	19.7059	21.7804
P01780;A0A0C4DH32;A0A0B4J1V1;P0DP04;A0A0B4J1X8;P01766;P01763;P01762;P01782	Ig heavy chain V-III region JON;	IGHV3-20;IGHV3-21;IGHV3-43	+	+	+	+	+	+	24.6185	22.4407	23.4935	23.9677	19.6855	23.1012
P01817	Ig heavy chain V-II region MCE		+						19.8037	18.3688	18.2521	18.6084	18.4789	18.5841
P01824	Ig heavy chain V-II region WAH		+						19.2334	18.2196	18.2087	18.7236	18.6485	18.2994
P01833	Polymeric immunoglobulin receptor;Secretory component	PIGR	+	+	+	+	+	+	29.8933	29.4202	30.0847	28.6497	28.5195	30.0683	Vesicle	Exosome
P01834	Ig kappa chain C region	IGKC	+	+	+	+	+	+	29.4108	29.2685	28.5733	28.5994	28.9924	28.8778
P0DOX5;P01857	Ig gamma-1 chain C region	IGHG1	+	+	+	+	+	+	31.4874	30.1029	29.8127	30.8292	29.5965	30.4588	Vesicle	Exosome
P01859	Ig gamma-2 chain C region	IGHG2	+	+	+	+	+	+	29.5276	28.2374	28.2285	28.7532	27.2046	28.6836	Vesicle	Exosome
P01860	Ig gamma-3 chain C region	IGHG3	+	+	+	+	+	+	26.981	25.9683	25.5746	26.9875	24.6732	26.2414
P01861	Ig gamma-4 chain C region	IGHG4	+	+	+	+	+	+	21.6101	21.6859	20.0136	22.6637	20.6765	22.499	Vesicle	Exosome
P01871-2;P01871;P0DOX6	Ig mu chain C region	IGHM	+	+	+	+	+	+	27.225	23.9985	25.1254	26.1113	21.313	23.9686
P01876	Ig alpha-1 chain C region	IGHA1	+	+	+	+	+	+	29.2931	28.4197	29.4784	28.3039	26.9714	29.4105	Vesicle	Exosome
P01889	HLA class I histocompatibility antigen, B-7 alpha chain	HLA-B			+	+	+	+	18.1265	18.7694	18.794	21.783	20.5894	21.0503	Vesicle	Exosome
P01903;P01906	HLA class II histocompatibility antigen, DR alpha chain	HLA-DRA	+		+	+	+	+	21.8583	18.2406	19.9451	20.9809	18.9125	19.3434	Vesicle	Exosome
P01911	HLA class II histocompatibility antigen, DRB1-15 beta chain	HLA-DRB1	+			+			20.8383	18.0321	18.3839	18.9343	18.5384	17.8872	Vesicle	Exosome
P02042	Hemoglobin subunit delta	HBD	+	+	+	+	+	+	19.3396	19.6978	19.3366	20.9842	19.5202	22.2974	Vesicle	Exosome
P02144	Myoglobin	MB	+	+	+	+	+	+	25.7042	20.605	19.817	25.9413	21.7351	22.8993	Vesicle
P02511	Alpha-crystallin B chain	CRYAB	+	+	+	+	+	+	21.4975	20.2792	20.5479	23.175	21.9861	23.3291	Vesicle	Exosome
P02647	Apolipoprotein A-I;Proapolipoprotein A-I;Truncated apolipoprotein A-I	APOA1	+	+	+	+	+	+	31.187	27.2791	27.413	30.5255	27.6201	28.9701	Vesicle	Exosome
P02649;CON__Q03247	Apolipoprotein E	APOE	+	+	+	+	+	+	26.1416	23.8954	26.0661	25.3831	23.7514	25.033	Vesicle	Exosome
P02652	Apolipoprotein A-II;Proapolipoprotein A-II;Truncated apolipoprotein A-II	APOA2	+	+	+	+	+	+	24.4	21.4467	20.7549	23.591	20.3092	21.6415	Vesicle	Exosome
P02654	Apolipoprotein C-I;Truncated apolipoprotein C-I	APOC1	+			+	+	+	23.6938	18.0209	18.0125	22.5104	20.629	20.4892	Vesicle
P02655	Apolipoprotein C-II;Proapolipoprotein C-II	APOC2						+	18.3953	18.3298	18.452	18.683	18.609	18.706	Vesicle	Exosome
P02656	Apolipoprotein C-III	APOC3	+		+	+		+	20.0231	17.6364	20.8452	19.5516	18.0155	20.5654	Vesicle	Exosome
P02671;P02671-2;CON__P02672	Fibrinogen alpha chain;Fibrinopeptide A;Fibrinogen alpha chain	FGA	+	+	+	+	+	+	28.9398	29.1342	28.1862	27.9751	27.2715	28.5236	Vesicle	Exosome
P02675;CON__P02676	Fibrinogen beta chain;Fibrinopeptide B;Fibrinogen beta chain	FGB	+	+	+	+	+	+	27.2155	25.9563	24.651	27.3067	22.8078	23.6533	Vesicle	Exosome
P02679;P02679-2	Fibrinogen gamma chain	FGG	+	+	+	+	+	+	28.1553	27.0366	25.8546	27.9138	24.4312	25.3236	Vesicle	Exosome
P02730-2;P02730	Band 3 anion transport protein	SLC4A1	+	+	+				20.6716	20.2166	19.2044	18.0769	18.1462	18.2111	Vesicle	Exosome
P02741	C-reactive protein;C-reactive protein(1-205)	CRP	+			+			19.5092	18.0411	17.7944	19.1113	18.2621	18.0648	Vesicle
P02743	Serum amyloid P-component;Serum amyloid P-component(1-203)	APCS	+	+	+	+	+	+	21.6951	21.8624	22.0731	21.3574	20.6755	22.0573	Vesicle	Exosome
P02745	Complement C1q subcomponent subunit A	C1QA	+	+	+	+		+	24.3706	25.8044	25.7996	19.9383	18.1592	19.9084	Vesicle	Exosome
P02746	Complement C1q subcomponent subunit B	C1QB	+	+	+	+		+	23.8369	24.0712	24.6899	21.8862	18.4021	18.8738	Vesicle	Exosome
P02747	Complement C1q subcomponent subunit C	C1QC	+	+	+	+		+	23.1032	23.8902	24.7602	21.3259	18.9088	19.077	Vesicle	Exosome
P02748	Complement component C9;Complement component C9a;Complement component C9b	C9	+	+	+	+	+	+	25.8881	24.5034	24.1432	25.8334	23.7688	23.8272	Vesicle	Exosome
P02750	Leucine-rich alpha-2-glycoprotein	LRG1	+	+	+	+	+	+	30.1472	29.6644	28.2412	29.8234	28.8834	29.8511	Vesicle	Exosome
P02751-1;P02751-8;P02751-3;P02751;P02751-14;P02751-7;P02751-17;P02751-9;P02751-6;P02751-4;P02751-12;P02751-16;P02751-2	Fibronectin;Anastellin;Ugl-Y1;Ugl-Y2;Ugl-Y3	FN1	+	+	+	+	+	+	27.4179	28.9135	28.4393	26.0682	26.9012	25.0134	Vesicle	Exosome
P02751-10;P02751-13	Fibronectin;Anastellin;Ugl-Y1;Ugl-Y2;Ugl-Y3	FN1	+	+	+				20.197	24.4626	22.4955	18.8672	18.2203	18.4473	Vesicle	Exosome
P02751-11	Fibronectin;Anastellin;Ugl-Y1;Ugl-Y2;Ugl-Y3	FN1		+					18.4697	18.6874	17.4185	18.5365	18.3955	17.6561	Vesicle	Exosome
P02753	Retinol-binding protein 4;Plasma retinol-binding protein(1-182);	RBP4	+	+	+	+	+	+	26.3307	26.0949	23.8561	25.1368	25.7329	25.1505	Vesicle	Exosome
P02760	Protein AMBP;Alpha-1-microglobulin;Inter-alpha-trypsin inhibitor light chain;Trypstatin	AMBP	+	+	+	+	+	+	29.6878	29.5366	28.4321	28.8334	29.4424	29.5633	Vesicle	Exosome
P02763	Alpha-1-acid glycoprotein 1	ORM1	+	+	+	+	+	+	24.2588	22.9788	20.7277	23.6118	24.9175	23.8251	Vesicle	Exosome
P02765	Alpha-2-HS-glycoprotein;Alpha-2-HS-glycoprotein chain A;Alpha-2-HS-glycoprotein chain B	AHSG	+	+	+	+	+	+	25.6407	26.3163	24.094	26.0038	26.503	26.9752	Vesicle	Exosome
P02766	Transthyretin	TTR	+	+	+	+	+	+	28.2654	27.0542	25.7416	27.6822	27.3106	26.822	Vesicle	Exosome
P02774-3;P02774;P02774-2	Vitamin D-binding protein	GC	+	+	+	+	+	+	24.6417	21.9119	21.9059	25.0349	21.7991	23.5672	Vesicle	Exosome
P02776;P10720	Platelet factor 4;Platelet factor 4, short form;Platelet factor 4 variant;Platelet factor 4 variant(4-74);Platelet factor 4 variant(5-74);Platelet factor 4 variant(6-74)	PF4;PF4V1	+	+	+	+			19.2031	19.9626	18.9214	18.8847	19.0948	18.0276	Vesicle
P02786	Transferrin receptor protein 1;Transferrin receptor protein 1, serum form	TFRC						+	18.8778	19.0647	17.6477	18.8749	18.0112	18.9311	Vesicle	Exosome
P02787;CON__Q2HJF0	Serotransferrin	TF	+	+	+	+	+	+	31.1254	28.9319	28.0829	31.2542	29.1919	30.291	Vesicle	Exosome
P02788-2;P02788	Lactotransferrin;Lactoferricin-H;Kaliocin-1;Lactoferroxin-A;Lactoferroxin-B;Lactoferroxin-C	LTF	+	+	+	+	+	+	26.6963	23.2709	25.5545	26.361	22.1295	26.7458	Vesicle	Exosome
P02790	Hemopexin	HPX	+	+	+	+	+	+	27.3587	26.0592	25.3919	27.1804	24.5663	26.471	Vesicle	Exosome
P02792	Ferritin light chain	FTL	+	+	+	+	+	+	23.5655	22.555	22.9225	21.9715	19.5293	22.2067	Vesicle	Exosome
P02794	Ferritin heavy chain;Ferritin heavy chain, N-terminally processed	FTH1	+		+			+	19.1391	18.7311	19.3998	17.6302	18.7135	18.6555	Vesicle	Exosome
P02810	Salivary acidic proline-rich phosphoprotein 1/2;Salivary acidic proline-rich phosphoprotein 1/2;Salivary acidic proline-rich phosphoprotein 3/4;Peptide P-C	PRH1	+	+		+	+	+	20.9676	19.1351	18.3142	22.058	18.9882	20.1188	Vesicle
P03951-2;P03951	Coagulation factor XI;Coagulation factor XIa heavy chain;Coagulation factor XIa light chain	F11			+				18.6558	18.1543	19.9081	18.5771	17.4829	18.3626	Vesicle	Exosome
P04003	C4b-binding protein alpha chain	C4BPA	+			+			22.0894	17.8378	17.9089	22.5204	18.2907	17.5686	Vesicle	Exosome
P04004	Vitronectin;Vitronectin V65 subunit;Vitronectin V10 subunit;Somatomedin-B	VTN	+	+	+	+	+	+	26.0434	24.8147	24.4294	26.0115	24.9899	25.0815	Vesicle	Exosome
P04040	Catalase	CAT	+	+	+	+	+	+	24.3456	19.8065	22.2134	24.709	21.3452	23.702	Vesicle	Exosome
P04062-4;P04062-2;P04062;P04062-5	Glucosylceramidase	GBA	+	+	+	+		+	21.5895	20.1764	20.0771	20.5273	18.4487	21.1854	Vesicle	Exosome
P04066	Tissue alpha-L-fucosidase	FUCA1	+	+	+	+	+	+	25.7585	24.3324	24.5487	24.8719	23.4063	25.0266	Vesicle	Exosome
P04075;P04075-2	Fructose-bisphosphate aldolase A	ALDOA	+	+	+	+	+	+	23.9704	23.2012	24.4359	24.3305	22.3592	24.5819	Vesicle	Exosome
P04080	Cystatin-B	CSTB	+	+	+	+	+	+	21.771	22.3566	22.6133	21.8929	21.6712	22.3668	Vesicle	Exosome
P04083	Annexin A1	ANXA1	+	+	+	+	+	+	25.7846	25.8212	27.2373	25.5673	25.5542	27.6787	Vesicle	Exosome
P04114;CON__ENSEMBL:ENSBTAP00000032840	Apolipoprotein B-100;Apolipoprotein B-48	APOB	+	+	+	+	+	+	31.5591	27.2707	32.0629	30.1892	24.4839	26.6038	Vesicle	Exosome
P04156	Major prion protein	PRNP		+			+	+	18.305	19.2137	17.8683	17.7528	19.0103	17.8866	Vesicle	Exosome
P04179-2;P04179;P04179-4;P04179-3	Superoxide dismutase [Mn], mitochondrial	SOD2				+			17.7451	18.2382	18.373	20.1063	18.8967	17.8322	Vesicle	Exosome
P04180	Phosphatidylcholine-sterol acyltransferase	LCAT	+	+	+	+	+	+	23.0897	22.8343	22.8983	20.8241	20.5923	23.4908	Vesicle	Exosome
P04196	Histidine-rich glycoprotein	HRG	+	+	+	+	+	+	28.2539	24.5271	23.6565	26.7463	23.06	24.527	Vesicle	Exosome
P04216	Thy-1 membrane glycoprotein	THY1	+	+	+	+	+	+	23.4846	24.5644	25.5729	22.5797	23.1215	24.1228	Vesicle	Exosome
P04217;CON__Q2KJF1	Alpha-1B-glycoprotein	A1BG	+	+	+	+	+	+	30.2404	29.0809	27.8665	30.522	28.6331	30.5319	Vesicle	Exosome
P04217-2	Alpha-1B-glycoprotein	A1BG	+				+	+	19.25	18.4675	17.93	19.2823	18.4287	19.1042	Vesicle	Exosome
P04264;CON__P04264;CON__H-INV:HIT000016045;CON__Q9H552	Keratin, type II cytoskeletal 1	KRT1	+	+	+	+	+	+	28.4967	28.9143	29.498	29.7304	32.1748	31.1657	Vesicle	Exosome
P04275	von Willebrand factor;von Willebrand antigen 2	VWF	+	+	+				19.9347	21.5733	20.5453	18.5895	18.5356	18.0541	Vesicle	Exosome
P04278-5;P04278;P04278-2;P04278-3;P04278-4;CON__Q6T181	Sex hormone-binding globulin	SHBG	+	+	+	+	+	+	22.4486	21.9592	20.3829	22.82	21.3529	21.6893	Vesicle	Exosome
P04279;P04279-2	Semenogelin-1;Alpha-inhibin-92;Alpha-inhibin-31;Seminal basic protein	SEMG1			+			+	18.845	18.5244	19.8756	18.4511	18.3029	20.07	Vesicle	Exosome
P04406;P04406-2	Glyceraldehyde-3-phosphate dehydrogenase	GAPDH	+	+	+	+	+	+	26.8492	26.7814	27.6025	27.6482	27.9653	28.2289	Vesicle	Exosome
P04424;P04424-2;P04424-3	Argininosuccinate lyase	ASL			+			+	18.3558	18.7565	18.7349	18.6715	18.1566	19.8525	Vesicle	Exosome
P04430	Ig kappa chain V-I region BAN		+	+	+	+	+	+	20.9006	20.757	19.2052	19.4362	19.6218	20.4048
P04439;P04439-2;P01893	HLA class I histocompatibility antigen, A-3 alpha chain;Putative HLA class I histocompatibility antigen, alpha chain H	HLA-A;HLA-H	+	+	+	+	+	+	21.6516	20.8796	22.4836	23.8626	20.6169	21.4523	Vesicle	Exosome
P04632	Calpain small subunit 1	CAPNS1	+	+	+	+	+	+	19.9646	22.9725	23.2763	22.0654	22.2131	23.4053	Vesicle	Exosome
P04745	Alpha-amylase 1	AMY1A	+	+	+	+	+	+	23.2269	23.1709	24.0224	21.6302	20.253	24.6844	Vesicle	Exosome
P04746;P04746-2	Pancreatic alpha-amylase	AMY2A	+	+	+	+	+	+	29.3234	29.0441	30.1559	28.0991	28.0313	30.6126	Vesicle	Exosome
P04792	Heat shock protein beta-1	HSPB1	+	+	+	+	+	+	23.5543	23.6902	24.0477	24.3945	24.3641	25.032	Vesicle	Exosome
P04839	Cytochrome b-245 heavy chain	CYBB				+		+	18.5171	18.6718	18.1488	19.8874	18.9384	18.7026	Vesicle	Exosome
P04899;P04899-4;P04899-6;P04899-3;P04899-5;P04899-2;P09471-2;P11488;P19087;A8MTJ3;P09471;P38405-3	Guanine nucleotide-binding protein G(i) subunit alpha-2	GNAI2	+	+	+	+	+	+	22.9974	24.1439	25.1304	22.0425	23.5034	24.2459	Vesicle	Exosome
P05023-4;P05023;P05023-3;P05023-2;P13637;P13637-2;P13637-3;P50993;Q13733;P20648	Sodium/potassium-transporting ATPase subunit alpha-1	ATP1A1	+	+	+	+	+	+	20.0778	20.9413	22.3293	20.8994	23.0883	23.4142	Vesicle	Exosome
P05026-2;P05026	Sodium/potassium-transporting ATPase subunit beta-1	ATP1B1		+	+	+	+	+	18.7631	20.4907	21.2017	19.0896	20.8866	19.3457	Vesicle	Exosome
P05062	Fructose-bisphosphate aldolase B	ALDOB	+	+	+	+	+	+	21.6591	22.9868	22.9974	23.6406	24.3727	25.1947	Vesicle	Exosome
P05089-2;P05089;P05089-3	Arginase-1	ARG1	+	+		+	+	+	21.0518	20.1236	18.6658	23.0725	21.9828	21.0911	Vesicle	Exosome
P05090	Apolipoprotein D	APOD	+	+	+	+	+	+	25.4378	25.1571	25.5736	24.7401	24.9726	26.2612	Vesicle	Exosome
P05106-2;P05106-3;P05106	Integrin beta-3	ITGB3				+	+		18.0565	18.2708	17.8236	18.4414	18.4163	18.2751	Vesicle	Exosome
P05107	Integrin beta-2	ITGB2	+			+		+	19.1116	18.1842	17.8853	19.5463	18.1754	18.4716	Vesicle	Exosome
P05109	Protein S100-A8;Protein S100-A8, N-terminally processed	S100A8	+	+	+	+	+	+	26.9451	24.2905	26.8063	27.2741	26.0479	27.6528	Vesicle	Exosome
P05120	Plasminogen activator inhibitor 2	SERPINB2	+			+			18.7795	18.1871	18.4464	18.5964	18.4154	18.0575	Vesicle
P05154	Plasma serine protease inhibitor	SERPINA5	+	+	+	+	+	+	25.9009	26.2041	27.3154	25.752	27.4222	27.6635	Vesicle	Exosome
P05155-2;P05155;P05155-3	Plasma protease C1 inhibitor	SERPING1	+	+	+	+	+	+	27.8106	26.9577	26.9823	27.6826	26.2567	27.0815	Vesicle	Exosome
P05156	Complement factor I;Complement factor I heavy chain;Complement factor I light chain	CFI	+	+	+	+	+	+	22.0793	22.4484	22.1352	20.7597	21.9061	22.2824	Vesicle	Exosome
P05164-2;P05164;P05164-3;P11678	Myeloperoxidase;Myeloperoxidase;89 kDa myeloperoxidase;84 kDa myeloperoxidase;Myeloperoxidase light chain;Myeloperoxidase heavy chain	MPO	+	+	+	+		+	26.9901	19.7593	23.2802	25.8546	18.889	22.9818	Vesicle	Exosome
P05451;P48304	Lithostathine-1-alpha;Lithostathine-1-beta	REG1A;REG1B	+	+		+	+	+	19.2927	19.4892	18.142	20.1888	21.0113	20.1441	Vesicle
P05452	Tetranectin	CLEC3B						+	17.9732	17.9904	17.7697	18.3011	18.5023	19.6681	Vesicle	Exosome
P05543;CON__Q9TT36	Thyroxine-binding globulin	SERPINA7	+	+	+	+	+	+	24.5113	26.1594	24.0425	25.1995	25.6673	25.9393	Vesicle	Exosome
P05546;CON__ENSEMBL:ENSBTAP00000018574	Heparin cofactor 2	SERPIND1	+	+	+	+	+	+	24.3273	20.9515	19.7069	23.0828	20.5828	20.1248	Vesicle	Exosome
P05556-2;P05556;P05556-5;P05556-4;P05556-3	Integrin beta-1	ITGB1			+				18.6487	18.0438	18.0776	18.5514	18.752	18.2214	Vesicle	Exosome
P05783	Keratin, type I cytoskeletal 18	KRT18	+	+	+	+	+	+	20.3578	20.4814	18.9653	19.068	21.0005	21.4047	Vesicle	Exosome
P05937;P05937-2	Calbindin	CALB1	+	+	+	+	+	+	22.8031	24.0358	24.6542	22.635	22.7293	23.5344	Vesicle	Exosome
P06132	Uroporphyrinogen decarboxylase	UROD		+	+	+			18.8847	18.6473	20.1598	19.1034	18.7822	17.6137	Vesicle	Exosome
P06280	Alpha-galactosidase A	GLA			+				18.205	18.1917	20.587	18.3794	18.0415	18.0919	Vesicle	Exosome
P06312	Ig kappa chain V-IV region	IGKV4-1	+	+	+	+	+	+	25.6371	24.3617	23.7718	24.4728	23.5466	24.4434	Vesicle	Exosome
P06331	Ig heavy chain V-II region ARH-77		+			+		+	20.9935	18.3896	18.3251	20.1122	18.4559	19.2898
P06396;P06396-4;P06396-3;CON__Q3SX14	Gelsolin	GSN					+		18.909	17.8677	18.0132	18.2517	19.2401	18.1739	Vesicle	Exosome
P06396-2	Gelsolin	GSN	+	+	+	+	+	+	25.4367	26.7722	25.6642	26.2499	27.1541	26.9814	Vesicle	Exosome
P06576	ATP synthase subunit beta, mitochondrial	ATP5B		+			+		18.5769	19.5314	18.0977	18.6454	23.9401	18.0818	Vesicle	Exosome
P06681;P06681-3;P06681-2	Complement C2;Complement C2b fragment;Complement C2a fragment	C2	+	+	+	+	+		21.1997	21.0913	18.3859	21.25	19.5262	17.7112	Vesicle
P06702	Protein S100-A9	S100A9	+	+	+	+	+	+	28.2627	25.9131	28.0268	28.2764	27.2862	29.1487	Vesicle	Exosome
P06703	Protein S100-A6	S100A6	+	+	+	+	+	+	22.8663	24.0366	24.9956	21.6254	20.0017	24.0509	Vesicle	Exosome
P06727;CON__Q32PJ2	Apolipoprotein A-IV	APOA4	+	+	+	+	+	+	27.8208	26.9574	26.5634	28.1908	26.1573	28.149	Vesicle	Exosome
P06731-2;P06731;P40198-3;P40198	Carcinoembryonic antigen-related cell adhesion molecule 5	CEACAM5	+	+	+	+	+	+	25.6246	23.4671	24.3057	23.6224	21.8373	24.5726	Vesicle	Exosome
P06733;P06733-2;P13929-3;P09104-2;P13929-2;P13929;P09104	Alpha-enolase	ENO1	+	+	+	+	+	+	25.4933	25.8353	26.2022	26.5378	26.0676	26.6878	Vesicle	Exosome
P06737-2;P06737	Glycogen phosphorylase, liver form	PYGL	+		+	+		+	23.5114	18.5638	18.5222	22.5443	18.3358	21.1785	Vesicle	Exosome
P06744;P06744-2;CON__Q3ZBD7	Glucose-6-phosphate isomerase	GPI	+	+	+	+	+	+	26.2635	24.387	25.6066	26.8152	24.4486	26.1436	Vesicle	Exosome
P06748-3;P06748-2;P06748	Nucleophosmin	NPM1					+		19.2904	18.4085	18.6608	18.2312	19.6708	18.0231	Vesicle	Exosome
P06753-4;P06753-3;P06753-6;P06753-5;P06753-2								+	18.2998	18.6257	18.3945	18.8619	18.0409	19.9552	Vesicle	Exosome
P06756-3;P06756;P06756-2	Integrin alpha-V;Integrin alpha-V heavy chain;Integrin alpha-V light chain	ITGAV		+	+	+	+	+	18.2147	20.6395	18.7187	20.3279	19.4913	19.2464	Vesicle	Exosome
P06865;P06865-2	Beta-hexosaminidase subunit alpha	HEXA	+	+	+	+			20.2875	21.0643	20.8501	19.2879	18.2484	18.2616	Vesicle	Exosome
Q8N257;Q16778;P33778;P23527;P06899;Q6DRA6;Q6DN03	Histone H2B type 3-B;Histone H2B type 2-E;Histone H2B type 1-B;Histone H2B type 1-O;Histone H2B type 1-J	HIST3H2BB				+			18.4281	18.1434	17.8809	18.2651	18.6059	17.4498	Vesicle	Exosome
P07108;P07108-3;P07108-2;P07108-4;P07108-5	Acyl-CoA-binding protein	DBI	+	+	+		+	+	20.2703	21.8128	23.323	18.4213	20.4713	22.3653	Vesicle	Exosome
P07108-6	Acyl-CoA-binding protein	DBI					+		18.3994	17.911	18.0546	17.9584	18.8934	17.7494	Vesicle	Exosome
Q9NQV6-6;P07148	Fatty acid-binding protein, liver	FABP1	+		+	+	+		19.5924	18.5173	18.7882	19.245	19.2334	18.0021	Vesicle	Exosome
P07195	L-lactate dehydrogenase B chain	LDHB	+	+	+	+	+	+	23.9622	24.8868	24.7292	24.916	24.7839	25.5437	Vesicle	Exosome
P07204	Thrombomodulin	THBD		+				+	18.2549	18.5121	17.9994	18.3286	18.73	18.6674	Vesicle
P07225	Vitamin K-dependent protein S	PROS1	+	+	+		+		18.887	19.7075	18.6089	18.151	19.0081	18.3841	Vesicle	Exosome
P07237	Protein disulfide-isomerase	P4HB	+			+		+	19.459	18.7371	18.4185	19.3671	18.4775	19.723	Vesicle	Exosome
P07288-5;P07288-2;P07288;P07288-3;P07288-4	Prostate-specific antigen	KLK3	+		+	+		+	23.5305	18.532	22.0408	23.5482	17.9985	23.3273	Vesicle
P07339	Cathepsin D;Cathepsin D light chain;Cathepsin D heavy chain	CTSD	+	+	+	+	+	+	24.9232	25.6508	25.5547	25.4497	25.0909	26.3682	Vesicle	Exosome
P07355;P07355-2;A6NMY6	Annexin A2;Putative annexin A2-like protein	ANXA2;ANXA2P2	+	+	+	+	+	+	25.9882	26.597	27.5515	26.4239	26.5373	27.028	Vesicle	Exosome
P07357	Complement component C8 alpha chain	C8A	+	+		+	+		21.7552	21.5834	18.036	21.5037	19.803	17.8434	Vesicle	Exosome
P07358	Complement component C8 beta chain	C8B	+	+	+	+	+	+	24.4776	22.317	20.7978	24.3104	20.7327	19.1661	Vesicle
P07359	Platelet glycoprotein Ib alpha chain;Glycocalicin	GP1BA				+			18.7187	18.3416	18.0738	19.1842	18.0604	18.2269	Vesicle	Exosome
P07360	Complement component C8 gamma chain	C8G	+	+	+	+	+	+	21.4291	21.9933	18.7341	20.4269	21.0542	19.1399	Vesicle	Exosome
P07384	Calpain-1 catalytic subunit	CAPN1	+	+	+	+	+	+	22.803	22.8104	22.8758	22.7694	22.3713	23.3197	Vesicle	Exosome
P07437;Q13509;Q13509-2;A6NNZ2	Tubulin beta chain;Tubulin beta-3 chain	TUBB;TUBB3	+	+	+	+	+	+	22.9847	24.1696	23.2187	23.154	24.6228	24.8627	Vesicle	Exosome
P07451	Carbonic anhydrase 3	CA3	+	+	+	+	+	+	23.0946	21.5692	19.8428	22.4727	22.3211	21.6936	Vesicle
P07476	Involucrin	IVL				+		+	18.8984	17.9072	18.3076	18.7543	18.5806	20.5435	Vesicle	Exosome
P07602;P07602-2;P07602-3	Prosaposin;Saposin-A;Saposin-B-Val;Saposin-B;Saposin-C;Saposin-D	PSAP	+	+	+		+	+	19.6495	19.6981	19.1611	17.8526	20.3245	20.4449	Vesicle	Exosome
P07686	Beta-hexosaminidase subunit beta;Beta-hexosaminidase subunit beta chain B;Beta-hexosaminidase subunit beta chain A	HEXB	+	+	+			+	19.6495	22.5831	22.597	18.7206	17.9211	22.6043	Vesicle	Exosome
P07711	Cathepsin L1;Cathepsin L1 heavy chain;Cathepsin L1 light chain	CTSL		+	+			+	18.791	20.0349	19.0095	18.5797	18.7308	21.4273		Exosome
P07737;CON__P02584	Profilin-1	PFN1	+	+	+	+	+	+	25.1836	24.9421	24.4573	25.3266	24.8086	24.9725	Vesicle	Exosome
P07738	Bisphosphoglycerate mutase	BPGM	+			+			19.4668	18.9716	18.2037	19.3576	18.3208	17.9047	Vesicle	Exosome
P07741-2;P07741	Adenine phosphoribosyltransferase	APRT		+	+		+		18.3981	18.5221	18.3792	18.6715	18.478	18.5333	Vesicle	Exosome
P07858	Cathepsin B;Cathepsin B light chain;Cathepsin B heavy chain	CTSB	+	+	+	+	+	+	20.3278	22.2037	21.4184	19.3477	20.3438	22.0358	Vesicle	Exosome
P07900;P07900-2;Q14568;Q58FG0;Q58FG1	Heat shock protein HSP 90-alpha	HSP90AA1	+	+	+	+	+	+	23.3361	23.6834	24.3156	24.3237	24.3059	24.9884	Vesicle	Exosome
P07911-4;P07911;P07911-5;P07911-2;P07911-3	Uromodulin;Uromodulin, secreted form	UMOD	+	+	+	+	+	+	29.1923	32.7478	31.2962	26.6366	29.5201	27.3178	Vesicle	Exosome
P07947	Tyrosine-protein kinase Yes	YES1	+	+	+		+	+	18.7361	21.0995	22.9777	18.1725	19.2949	20.4929	Vesicle	Exosome
P07948-2;P07948	Tyrosine-protein kinase Lyn	LYN	+	+	+	+		+	21.0934	21.7844	23.8627	20.2506	18.0539	20.9745	Vesicle	Exosome
P07996-2;P07996;CON__Q28194;P35442	Thrombospondin-1	THBS1	+	+	+			+	19.3062	20.2745	21.3254	18.3821	18.5327	19.1133	Vesicle	Exosome
P08123	Collagen alpha-2(I) chain	COL1A2						+	18.5277	18.7584	18.158	18.1583	18.5301	19.8604	Vesicle	Exosome
P08133;P08133-2	Annexin A6	ANXA6	+	+	+	+	+	+	23.816	23.4724	24.3603	24.6349	23.0666	25.2478	Vesicle	Exosome
P08183;P08183-2;P21439-3;P21439-2;P21439	Multidrug resistance protein 1	ABCB1	+	+	+	+	+	+	19.391	24.2209	24.2986	21.7128	23.541	23.6258	Vesicle	Exosome
P08185	Corticosteroid-binding globulin	SERPINA6	+	+	+	+	+	+	27.1143	26.8831	26.095	26.599	26.0421	26.2452	Vesicle
P08195-2;P08195-3;P08195;P08195-4	4F2 cell-surface antigen heavy chain	SLC3A2	+	+	+	+	+	+	23.3931	24.3615	24.5181	23.7883	24.7478	25.1549	Vesicle	Exosome
P08236;P08236-2;P08236-3	Beta-glucuronidase	GUSB	+	+	+	+	+	+	21.5828	23.9329	24.2313	18.3526	22.9471	24.3369	Vesicle	Exosome
P08238;Q58FF7	Heat shock protein HSP 90-beta	HSP90AB1	+	+	+	+	+	+	19.7733	20.5384	21.579	21.3877	20.9657	22.3636	Vesicle	Exosome
P08246	Neutrophil elastase	ELANE	+		+	+		+	20.7398	18.6405	18.0956	20.2503	17.6466	18.3545	Vesicle	Exosome
P08253-2;P08253-3;P08253	72 kDa type IV collagenase;PEX	MMP2				+			17.5327	18.8101	18.0836	19.2478	18.5689	17.7862	Vesicle	Exosome
P08263;Q16772;Q7RTV2	Glutathione S-transferase A1;Glutathione S-transferase A1, N-terminally processed	GSTA1		+	+			+	18.9751	19.0384	18.6377	18.812	18.3056	19.576	Vesicle	Exosome
P08294	Extracellular superoxide dismutase [Cu-Zn]	SOD3	+	+	+	+	+	+	21.9908	21.9313	21.1283	22.6593	21.0775	22.83	Vesicle	Exosome
P08311	Cathepsin G	CTSG	+	+	+	+		+	22.888	19.1196	19.4568	22.0938	17.8644	20.2783	Vesicle	Exosome
P08473	Neprilysin	MME	+	+	+	+	+	+	26.393	27.4091	27.6473	27.6947	27.6677	28.5145	Vesicle	Exosome
P08519	Apolipoprotein(a)	LPA	+	+	+				20.846	19.6412	21.299	18.7733	18.5792	18.2924	Vesicle	Exosome
P08567	Pleckstrin	PLEK	+	+	+				19.1494	20.1271	18.433	18.4084	18.4965	18.4446	Vesicle	Exosome
P08571	Monocyte differentiation antigen CD14;Monocyte differentiation antigen CD14, urinary form;Monocyte differentiation antigen CD14, membrane-bound form	CD14	+	+	+	+	+	+	27.8295	28.2208	27.7959	27.6659	27.6979	28.4634	Vesicle	Exosome
P08572	Collagen alpha-2(IV) chain;Canstatin	COL4A2						+	18.4277	18.4591	17.2594	18.1947	18.6388	18.7751	Vesicle	Exosome
P08575-4;P08575-9;P08575-10;P08575-8;P08575-7;P08575-5;P08575-6;P08575	Receptor-type tyrosine-protein phosphatase C	PTPRC			+			+	18.2045	18.2349	18.684	18.1092	18.1209	18.7391	Vesicle	Exosome
P08582;P08582-2	Melanotransferrin	MFI2		+	+			+	18.0931	21.1383	22.3924	18.0746	18.7842	20.6244	Vesicle	Exosome
P08603	Complement factor H	CFH	+			+	+		19.3628	18.8069	17.8943	20.9061	19.2398	18.2233	Vesicle	Exosome
P08670	Vimentin	VIM				+	+	+	19.0606	18.4193	18.3347	20.0153	19.5964	19.4906	Vesicle	Exosome
P08697;P08697-2;CON__P28800	Alpha-2-antiplasmin	SERPINF2	+	+	+	+	+	+	27.7581	26.8612	26.0208	26.8023	25.8488	25.4834	Vesicle	Exosome
P08709;P08709-2	Coagulation factor VII;Factor VII light chain;Factor VII heavy chain	F7	+	+		+			23.6663	19.5579	17.9798	23.8995	18.3028	18.3413	Vesicle	Exosome
P08754	Guanine nucleotide-binding protein G(k) subunit alpha	GNAI3	+	+	+	+	+	+	19.6449	21.8019	23.1103	20.4952	20.2426	22.4326	Vesicle	Exosome
P08758	Annexin A5	ANXA5	+	+	+	+	+	+	24.6033	25.0993	26.4929	23.4448	25.1302	26.3665	Vesicle	Exosome
P08962-3;P08962-2;P08962	CD63 antigen	CD63	+	+	+	+	+	+	23.889	23.8551	25.1047	21.2401	20.5484	22.6482	Vesicle	Exosome
P09210	Glutathione S-transferase A2	GSTA2	+	+	+	+	+	+	21.5345	21.3693	21.7937	22.1268	22.9883	24.3477	Vesicle	Exosome
P09211	Glutathione S-transferase P	GSTP1	+	+	+	+	+	+	24.8933	24.2502	25.4485	25.3861	24.8236	25.6959	Vesicle	Exosome
P09237	Matrilysin	MMP7	+	+	+	+	+	+	21.2437	21.039	21.2465	21.3642	20.691	22.3616	Vesicle	Exosome
P09327;P09327-2	Villin-1	VIL1				+	+	+	18.5167	18.3731	18.2594	20.5378	20.4205	21.8152	Vesicle	Exosome
P09382	Galectin-1	LGALS1				+			18.3659	18.4818	18.0096	18.7733	18.6838	18.1183	Vesicle	Exosome
P09466;P09466-2;P09466-3	Glycodelin	PAEP			+			+	18.4873	18.5246	18.5367	18.4284	18.338	18.7233	Vesicle
P09467	Fructose-1,6-bisphosphatase 1	FBP1	+	+	+	+	+	+	21.5793	22.412	22.6528	22.3617	21.8292	23.2299	Vesicle	Exosome
P09488;P09488-2;Q03013-2;Q03013;Q03013-3;P46439	Glutathione S-transferase Mu 1;Glutathione S-transferase Mu 4	GSTM1;GSTM4	+	+	+	+			22.9157	22.5359	20.9281	22.2362	18.3694	18.1148	Vesicle	Exosome
P09525	Annexin A4	ANXA4	+	+	+	+	+	+	23.4943	24.9984	25.6258	24.4302	24.9455	25.6743	Vesicle	Exosome
P09543-2;P09543	2,3-cyclic-nucleotide 3-phosphodiesterase	CNP	+	+	+	+	+	+	19.2805	22.5109	23.1144	20.1742	22.0508	22.1938	Vesicle	Exosome
P09603-3;P09603-2;P09603	Macrophage colony-stimulating factor 1;Processed macrophage colony-stimulating factor 1	CSF1		+					18.7168	18.7768	17.5591	18.2054	18.2677	17.4821	Vesicle	Exosome
P09668	Pro-cathepsin H;Cathepsin H mini chain;Cathepsin H;Cathepsin H heavy chain;Cathepsin H light chain	CTSH	+	+		+	+	+	21.9443	20.3429	18.3112	20.8403	20.2232	19.9901	Vesicle	Exosome
P09871	Complement C1s subcomponent;Complement C1s subcomponent heavy chain;Complement C1s subcomponent light chain	C1S		+	+	+			18.1439	20.0806	18.5005	18.5223	19.0662	18.17	Vesicle	Exosome
P09960;P09960-4;P09960-2;P09960-3	Leukotriene A-4 hydrolase	LTA4H	+	+	+	+	+	+	24.5942	20.8082	22.4296	24.09	19.9738	23.6641	Vesicle	Exosome
P09972	Fructose-bisphosphate aldolase C	ALDOC				+			18.2983	17.951	17.9642	20.5134	18.6303	18.132	Vesicle	Exosome
P0C0L4;P0C0L4-2	Complement C4-A;Complement C4 beta chain;Complement C4-A alpha chain;C4a anaphylatoxin;C4b-A;C4d-A;Complement C4 gamma chain	C4A	+	+	+	+	+	+	23.202	22.4493	19.384	23.4297	21.1465	21.68	Vesicle	Exosome
P0C0L5	Complement C4-B;Complement C4 beta chain;Complement C4-B alpha chain;C4a anaphylatoxin;C4b-B;C4d-B;Complement C4 gamma chain	C4B	+	+	+	+	+	+	30.7058	29.8427	28.7187	30.7053	28.8109	29.0025	Vesicle	Exosome
Q99878;Q96KK5;Q9BTM1;Q93077;P0C0S8;Q7L7L0;P20671;P04908;Q9BTM1-2;Q71UI9-3;Q71UI9-4;Q71UI9-2;Q71UI9;P0C0S5	Histone H2A type 1-J;Histone H2A type 1-H;Histone H2A.J;Histone H2A type 1-C	HIST1H2AJ	+	+	+	+	+	+	22.0085	20.6894	20.3445	23.3401	23.4331	22.8179	Vesicle	Exosome
P0C7M3	Surfactant-associated protein 3	SFTA3	+						23.0435	18.2102	18.7024	18.6813	18.7191	18.3304
P62987;P62979;P0CG47;P0CG48	Ubiquitin-60S ribosomal protein L40;Ubiquitin;	UBA52;RPS27A;UBB;UBC	+	+	+	+	+	+	26.0543	26.7015	27.5171	24.9053	25.8202	25.8278	Vesicle	Exosome
P0DJD9;P0DJD8;P0DJD7	Pepsin A-5;Pepsin A-3;Pepsin A-4	PGA5;PGA3;PGA4	+	+	+	+	+	+	23.85	22.8982	25.8317	23.0866	20.7209	25.9051	Vesicle
P0DJI8;P0DJI9-2	Serum amyloid A-1 protein;Amyloid protein A;	SAA1	+			+		+	20.8404	18.1427	17.5115	19.691	18.6998	19.3201	Vesicle	Exosome
P0DJI9	Serum amyloid A-2 protein	SAA2	+			+		+	20.1228	19.2887	17.5628	19.6621	17.9599	18.7699	Vesicle	Exosome
P0DMV8;P0DMV9;P0DMV8-2	Heat shock 70 kDa protein 1A;Heat shock 70 kDa protein 1B	HSPA1A;HSPA1B	+	+	+	+	+	+	23.4973	24.504	24.9604	24.1415	21.6765	24.4966	Vesicle	Exosome
P0DOX2;P01877	Ig alpha-2 chain C region	IGHA2	+	+	+	+	+	+	24.3214	22.4121	24.9483	23.1569	22.2285	24.7383
P0DOX7			+	+	+	+	+	+	24.0702	23.8343	23.6198	23.5634	22.7161	23.5705
P0DOY2;P0DOY3;P0CF74	Ig lambda-6 chain C region	IGLC6	+	+	+	+	+	+	25.577	24.526	24.6456	24.4552	23.4317	25.318
P0DP25;P0DP24;P0DP23;P27482				+	+			+	18.1256	21.0078	20.4242	18.8043	18.6365	19.4113	Vesicle	Exosome
P10253	Lysosomal alpha-glucosidase;76 kDa lysosomal alpha-glucosidase;70 kDa lysosomal alpha-glucosidase	GAA	+	+	+	+	+	+	27.3722	28.0454	28.7647	26.6339	27.0185	28.9153	Vesicle	Exosome
P10301	Ras-related protein R-Ras	RRAS	+	+	+	+	+	+	22.3215	24.0561	24.7646	21.9633	22.5705	22.9353	Vesicle	Exosome
P10321;P10321-2	HLA class I histocompatibility antigen, Cw-7 alpha chain	HLA-C	+	+	+	+		+	19.0545	18.4524	18.0014	21.0934	18.8144	18.8131	Vesicle	Exosome
P10451-5;P10451-4;P10451-2;P10451;P10451-3	Osteopontin	SPP1					+	+	18.7213	18.5703	18.1284	18.5635	21.9486	23.2204	Vesicle	Exosome
P10599;P10599-2	Thioredoxin	TXN	+	+	+	+	+	+	20.5065	20.7509	21.4663	21.3194	21.8856	21.9492	Vesicle	Exosome
P10619-2;P10619	Lysosomal protective protein;Lysosomal protective protein 32 kDa chain;Lysosomal protective protein 20 kDa chain	CTSA	+	+	+	+	+	+	22.2793	22.1812	22.075	21.3757	20.1898	22.8238	Vesicle	Exosome
P10643	Complement component C7	C7	+	+		+	+	+	24.622	21.693	18.2942	23.6412	20.6453	18.9319	Vesicle	Exosome
P10768	S-formylglutathione hydrolase	ESD	+	+	+	+	+	+	21.0039	20.6138	20.9621	20.4891	21.1741	21.9952	Vesicle	Exosome
P10809-2;P10809	60 kDa heat shock protein, mitochondrial	HSPD1					+		18.0491	17.9267	18.0416	18.1517	19.2292	18.2561	Vesicle	Exosome
P10909-4;P10909-6;P10909;P10909-5;P10909-2;P10909-3	Clusterin;Clusterin beta chain;Clusterin alpha chain	CLU	+	+	+	+	+	+	27.4338	26.7786	27.6158	27.4215	26.4482	27.329	Vesicle	Exosome
P11021	78 kDa glucose-regulated protein	HSPA5						+	18.5875	18.3231	17.9201	17.9366	18.4492	20.363	Vesicle	Exosome
P11117;P11117-2	Lysosomal acid phosphatase	ACP2	+	+	+	+	+	+	22.1149	23.4256	24.9684	21.2659	21.9668	24.5921	Vesicle	Exosome
P11142;P11142-2	Heat shock cognate 71 kDa protein	HSPA8	+	+	+	+	+	+	24.6361	25.7295	26.2522	25.1084	24.4434	25.4974	Vesicle	Exosome
Q8TDB8-4;P11169;Q8TDB8-2;Q8TDB8;Q8TDB8-5;Q8TDB8-3	Solute carrier family 2, facilitated glucose transporter member 14;Solute carrier family 2, facilitated glucose transporter member 3	SLC2A14;SLC2A3		+					18.0648	18.4028	18.1045	18.2477	18.8346	17.5513	Vesicle	Exosome
P11215;P11215-2	Integrin alpha-M	ITGAM	+		+	+		+	19.8941	18.2148	18.8585	21.8638	18.591	20.512	Vesicle	Exosome
P11216	Glycogen phosphorylase, brain form	PYGB			+	+		+	18.0171	17.81	19.5059	19.3915	18.6177	21.4297	Vesicle	Exosome
P11233	Ras-related protein Ral-A	RALA			+	+		+	18.6983	18.8079	20.7037	19.4093	18.9564	19.9598	Vesicle	Exosome
P11234;P11234-2;P11234-3	Ras-related protein Ral-B	RALB		+	+		+	+	18.531	21.839	22.2209	17.935	19.3585	21.2524	Vesicle	Exosome
P11274-2;P11274;Q12979-4;Q12979-2;Q12979	Breakpoint cluster region protein;Active breakpoint cluster region-related protein	BCR;ABR		+	+				18.3767	19.6164	20.1195	18.9977	18.963	17.8303	Vesicle	Exosome
P11279-2;P11279	Lysosome-associated membrane glycoprotein 1	LAMP1	+	+	+	+	+	+	24.6735	23.8435	25.4795	23.0475	22.8664	24.291	Vesicle	Exosome
P11413;P11413-3;P11413-2	Glucose-6-phosphate 1-dehydrogenase	G6PD	+			+			21.1788	18.5437	17.8018	21.535	19.0021	17.8966	Vesicle	Exosome
P11532-3;P11532-2;P11532-4;P11532-11;P11532	Dystrophin	DMD	+						19.9175	18.236	17.8479	18.2331	19.0839	18.722	Vesicle	Exosome
P11586	C-1-tetrahydrofolate synthase, cytoplasmic;	MTHFD1			+		+	+	18.2024	18.684	18.515	18.7838	19.981	21.724	Vesicle	Exosome
P11597;P11597-2	Cholesteryl ester transfer protein	CETP	+	+	+	+	+	+	23.7134	24.2503	24.3566	23.1321	23.1673	23.9167	Vesicle	Exosome
P11684	Uteroglobin	SCGB1A1	+	+				+	17.5392	19.0556	17.5481	18.5129	18.6822	17.5224	Vesicle
P11766	Alcohol dehydrogenase class-3	ADH5			+	+	+	+	18.526	17.956	20.2904	20.2021	20.6462	21.2668	Vesicle	Exosome
P11801	Serine/threonine-protein kinase H1	PSKH1			+				18.5439	18.3904	19.2082	18.4099	18.4888	18.046	Vesicle
P12109	Collagen alpha-1(VI) chain	COL6A1	+	+	+	+	+	+	23.4005	25.3448	25.2984	23.5433	25.2131	26.8073	Vesicle	Exosome
P12110-2;P12110-3;P12110	Collagen alpha-2(VI) chain	COL6A2		+					18.48	20.113	17.6523	18.0298	18.0876	18.0918	Vesicle	Exosome
P12111-2;P12111;P12111-5;P12111-4;P12111-3	Collagen alpha-3(VI) chain	COL6A3	+	+	+	+	+	+	25.5468	25.2401	23.8445	25.9628	23.5292	25.0715	Vesicle	Exosome
P12259	Coagulation factor V;Coagulation factor V heavy chain;Coagulation factor V light chain	F5	+	+	+				20.8259	21.1603	18.7728	18.3254	18.9553	17.868	Vesicle	Exosome
P12273	Prolactin-inducible protein	PIP			+			+	18.4773	17.8219	20.211	18.2764	18.6234	21.7283	Vesicle	Exosome
P12277;P06732	Creatine kinase B-type	CKB	+	+	+	+	+	+	20.8756	20.5226	22.8725	23.5695	21.0604	25.4787	Vesicle	Exosome
P12318-2;P12318	Low affinity immunoglobulin gamma Fc region receptor II-a	FCGR2A				+			17.8173	18.6162	18.3944	19.8058	18.0123	18.5479	Vesicle	Exosome
P12429	Annexin A3	ANXA3	+	+	+	+	+	+	22.6756	21.1634	23.2883	23.4031	19.7427	22.1278	Vesicle	Exosome
P12724	Eosinophil cationic protein	RNASE3	+		+	+		+	21.0396	18.7521	18.7276	20.6222	18.6348	19.4638	Vesicle
P12814;P12814-3;P12814-2;P12814-4	Alpha-actinin-1	ACTN1	+	+		+		+	21.8323	19.895	17.7873	22.1205	18.5931	22.5912	Vesicle	Exosome
P12821;P12821-2;P12821-4;P12821-3	Angiotensin-converting enzyme;Angiotensin-converting enzyme, soluble form	ACE	+	+	+	+	+	+	24.9331	22.8047	25.2139	24.9941	22.3361	26.2372	Vesicle	Exosome
P12830-2;P12830	Cadherin-1;E-Cad/CTF1;E-Cad/CTF2;E-Cad/CTF3	CDH1		+			+		18.2869	19.5377	18.4377	18.0269	20.1452	18.5514	Vesicle	Exosome
P12931;P12931-2	Proto-oncogene tyrosine-protein kinase Src	SRC		+	+	+	+	+	18.228	21.4825	22.8733	19.4402	19.2259	21.1939	Vesicle	Exosome
P12955;P12955-2;P12955-3	Xaa-Pro dipeptidase	PEPD	+	+		+	+	+	19.9095	21.4826	18.2294	20.7301	21.0067	20.662	Vesicle	Exosome
P13473;P13473-2;P13473-3	Lysosome-associated membrane glycoprotein 2	LAMP2	+	+	+	+	+	+	22.65	23.9591	23.985	19.6188	21.008	22.4295	Vesicle	Exosome
P13533	Myosin-6	MYH6	+	+		+	+		19.4911	19.6458	18.044	19.5203	19.6134	18.2557	Vesicle
P13639	Elongation factor 2	EEF2	+	+	+	+	+	+	22.7503	22.7881	22.7662	22.0543	22.7115	24.0162	Vesicle	Exosome
P13671	Complement component C6	C6	+	+	+	+	+		21.9531	21.2621	18.8284	20.293	19.3095	18.1892	Vesicle	Exosome
P13688-3;P13688-4;P13688-11;P13688-9;P13688-2;P13688-6;P13688-5;P13688-8;P13688-10;P13688;P13688-7	Carcinoembryonic antigen-related cell adhesion molecule 1	CEACAM1	+	+	+	+	+	+	23.3388	21.9749	23.3382	22.183	20.4145	22.7039	Vesicle	Exosome
P13693;P13693-2;Q56UQ5	Translationally-controlled tumor protein;TPT1-like protein	TPT1			+			+	18.1742	18.7775	20.7139	17.9985	18.3917	20.2079	Vesicle	Exosome
P13716;P13716-2	Delta-aminolevulinic acid dehydratase	ALAD		+		+	+	+	18.4016	18.6929	17.8207	19.1448	19.3478	19.641	Vesicle	Exosome
P13796;P13796-2	Plastin-2	LCP1	+	+	+	+	+	+	25.5436	19.2945	21.486	24.8598	19.8148	23.1791	Vesicle	Exosome
P13797-3;P13797-2;P13797	Plastin-3	PLS3	+	+	+	+	+	+	22.1663	22.9883	23.5406	23.7304	23.0169	23.9858	Vesicle	Exosome
P13798	Acylamino-acid-releasing enzyme	APEH	+		+	+		+	21.267	18.667	21.0898	21.6058	18.1296	19.8911	Vesicle	Exosome
P13861-2;P13861;P31323	cAMP-dependent protein kinase type II-alpha regulatory subunit	PRKAR2A		+	+		+	+	18.4247	20.5736	21.7058	18.5327	18.8579	20.6313	Vesicle	Exosome
P13866-2;P13866;Q9NY91	Sodium/glucose cotransporter 1	SLC5A1	+		+	+	+	+	18.7866	18.4535	18.7748	19.4477	19.4325	20.0543	Vesicle	Exosome
P14174	Macrophage migration inhibitory factor	MIF	+	+	+	+	+	+	21.0386	21.1108	22.2702	21.2831	20.9197	22.3448	Vesicle	Exosome
P14384	Carboxypeptidase M	CPM	+	+	+	+	+	+	23.2429	24.5587	25.6033	22.7019	23.1244	24.5819	Vesicle	Exosome
P14410	Sucrase-isomaltase, intestinal;Sucrase;Isomaltase	SI			+				17.8871	18.8411	18.8377	18.5471	18.0273	18.4716	Vesicle	Exosome
P14543-2;P14543	Nidogen-1	NID1	+	+	+	+	+	+	26.886	26.9067	26.3971	27.9268	27.0029	27.9444	Vesicle	Exosome
P14550	Alcohol dehydrogenase [NADP(+)]	AKR1A1	+	+	+	+	+	+	23.0245	22.5172	22.8427	22.7866	22.5459	23.7064	Vesicle	Exosome
P14618;P14618-3;P14618-2	Pyruvate kinase PKM	PKM	+	+	+	+	+	+	25.7787	26.0275	26.2272	26.2139	26.1666	26.6577	Vesicle	Exosome
P14780	Matrix metalloproteinase-9;67 kDa matrix metalloproteinase-9;82 kDa matrix metalloproteinase-9	MMP9	+	+	+	+		+	24.445	19.7133	19.7633	25.2695	18.1665	21.1205	Vesicle	Exosome
P14923	Junction plakoglobin	JUP			+	+	+	+	18.1355	18.3505	22.0927	20.0233	21.9789	23.7257	Vesicle	Exosome
P15085	Carboxypeptidase A1	CPA1	+	+		+			21.9763	19.6029	18.402	21.1196	18.4918	18.1439	Vesicle	Exosome
P15090	Fatty acid-binding protein, adipocyte	FABP4	+	+		+		+	21.3895	20.8904	18.6107	19.925	18.3254	19.035	Vesicle
P15104	Glutamine synthetase	GLUL				+			18.6955	17.8841	18.024	19.4051	18.0441	17.73	Vesicle	Exosome
P15121	Aldose reductase	AKR1B1	+	+	+	+	+	+	19.7348	23.8743	24.7662	20.0771	19.9912	24.2336	Vesicle	Exosome
P15144	Aminopeptidase N	ANPEP	+	+	+	+	+	+	28.5381	28.3995	29.3105	29.2106	28.8375	29.9893	Vesicle	Exosome
P15169;CON__Q2KJ83	Carboxypeptidase N catalytic chain	CPN1	+	+	+	+	+	+	22.7224	20.1242	19.6653	22.2245	19.7679	20.2608	Vesicle
P15289-2;P15289	Arylsulfatase A;Arylsulfatase A component B;Arylsulfatase A component C	ARSA	+	+	+	+	+	+	22.0001	22.8653	23.2003	22.0061	21.8995	25.2228	Vesicle
P15291-2;P15291	Beta-1,4-galactosyltransferase 1;	B4GALT1	+	+	+	+	+	+	24.2963	22.134	22.9626	23.2423	21.2088	24.3665	Vesicle	Exosome
P15309-2;P15309;P15309-3	Prostatic acid phosphatase;PAPf39	ACPP	+	+	+	+	+	+	28.2807	26.6975	28.8773	27.86	25.7548	29.014	Vesicle	Exosome
P15311	Ezrin	EZR	+	+	+	+	+	+	26.7322	28.0141	28.4238	26.8501	27.431	27.5894	Vesicle	Exosome
P15313	V-type proton ATPase subunit B, kidney isoform	ATP6V1B1		+	+	+	+	+	18.5322	23.5111	24.4033	19.4196	24.5813	24.7609	Vesicle	Exosome
P15428;P15428-5;P15428-3;P15428-2;P15428-4	15-hydroxyprostaglandin dehydrogenase [NAD(+)]	HPGD	+	+	+	+	+	+	20.5548	21.5939	22.2589	21.2379	20.3614	21.8853	Vesicle	Exosome
P15509-6;P15509-4;P15509-3;P15509-5;P15509;P15509-2;P15509-7	Granulocyte-macrophage colony-stimulating factor receptor subunit alpha	CSF2RA		+	+				18.3169	20.6911	19.6064	18.0547	18.4616	18.0105	Vesicle
P15586;P15586-2	N-acetylglucosamine-6-sulfatase	GNS	+	+	+	+	+	+	25.1209	25.0006	25.4265	24.277	24.6958	26.0393	Vesicle	Exosome
P15814	Immunoglobulin lambda-like polypeptide 1	IGLL1		+	+	+		+	18.1497	19.9514	19.305	20.3065	18.3406	20.7189	Vesicle
P15848;P15848-2	Arylsulfatase B	ARSB	+			+	+		20.8712	17.862	18.409	20.5266	18.9424	17.9181	Vesicle	Exosome
P15907-2;P15907	Beta-galactoside alpha-2,6-sialyltransferase 1	ST6GAL1			+				19.2241	18.1712	19.7217	17.9179	19.1671	17.8293	Vesicle
P15924;P15924-3;P15924-2	Desmoplakin	DSP	+	+	+	+	+	+	19.1963	20.6336	22.1943	22.3154	25.2693	25.1052	Vesicle	Exosome
P15941-7;P15941-11;P15941-8;P15941-4;P15941-3;P15941;P15941-2;P15941-17;P15941-15;P15941-6;P15941-12;P15941-16;P15941-9;P15941-13;P15941-10	Mucin-1;Mucin-1 subunit alpha;Mucin-1 subunit beta	MUC1	+	+	+	+	+	+	26.9307	29.1802	29.5686	25.6943	27.0264	26.7891	Vesicle	Exosome
P16083	Ribosyldihydronicotinamide dehydrogenase [quinone]	NQO2		+	+		+	+	18.6243	19.9182	20.2836	18.4016	20.7192	18.8001	Vesicle	Exosome
P16152;P16152-2	Carbonyl reductase [NADPH] 1	CBR1	+	+	+	+	+	+	21.3982	21.7396	24.0537	22.4055	23.914	24.791	Vesicle	Exosome
P16278-3;P16278;P16278-2;Q6UWU2-2;Q6UWU2	Beta-galactosidase	GLB1	+	+	+	+	+	+	25.8679	25.3575	26.1335	24.5394	23.5047	26.2021	Vesicle	Exosome
P16442	Histo-blood group ABO system transferase;Fucosylglycoprotein alpha-N-acetylgalactosaminyltransferase soluble form	ABO	+						19.1344	18.926	17.6438	18.3135	18.6446	18.2175
P16444	Dipeptidase 1	DPEP1	+	+	+	+	+	+	25.0469	26.3285	25.9556	25.342	27.0916	27.4898	Vesicle	Exosome
P16870-2;P16870	Carboxypeptidase E	CPE	+	+	+	+	+	+	21.9579	22.66	22.4397	21.1015	19.8744	24.0188	Vesicle
P16885	1-phosphatidylinositol 4,5-bisphosphate phosphodiesterase gamma-2	PLCG2		+	+			+	18.3052	19.2975	19.5047	19.4293	18.8521	19.5244	Vesicle	Exosome
P16930	Fumarylacetoacetase	FAH			+	+	+	+	17.7256	17.8542	19.603	21.4327	20.2835	20.9272	Vesicle	Exosome
P17050	Alpha-N-acetylgalactosaminidase	NAGA	+	+	+	+	+	+	21.0066	22.6568	22.5734	21.6578	21.4924	23.3674	Vesicle	Exosome
P17174;P17174-2	Aspartate aminotransferase, cytoplasmic	GOT1	+	+	+	+	+	+	23.7836	23.6337	24.0978	23.6799	22.9545	24.7768	Vesicle	Exosome
P17213	Bactericidal permeability-increasing protein	BPI	+		+	+		+	24.5842	18.6637	20.9069	24.7258	18.4248	21.9246	Vesicle	Exosome
P17252;P05771;P05771-2	Protein kinase C alpha type	PRKCA					+		18.5977	17.9524	18.3389	18.2459	19.3728	18.2192	Vesicle	Exosome
P17405-3;P17405-2;P17405-4;P17405	Sphingomyelin phosphodiesterase	SMPD1		+		+	+	+	17.8394	19.9446	18.1369	19.9627	18.2355	19.1191	Vesicle
P17655-2;P17655	Calpain-2 catalytic subunit	CAPN2	+	+	+	+	+	+	20.453	20.7552	21.5542	21.7629	21.1013	22.4483	Vesicle	Exosome
P17858;P17858-2	ATP-dependent 6-phosphofructokinase, liver type	PFKL			+		+	+	18.3023	18.2931	19.9061	18.267	18.9652	21.1477	Vesicle	Exosome
P17900	Ganglioside GM2 activator;Ganglioside GM2 activator isoform short	GM2A	+	+	+	+	+	+	25.3434	26.0918	23.7332	23.6538	22.3132	24.8004	Vesicle	Exosome
P17927;Q2VPA4-3;Q2VPA4	Complement receptor type 1	CR1	+	+	+	+	+	+	18.967	20.3478	21.6749	21.0238	20.1569	22.2311	Vesicle	Exosome
P17931	Galectin-3	LGALS3	+	+	+	+	+	+	19.319	21.8861	22.1586	21.5914	19.875	22.0539	Vesicle	Exosome
P18065	Insulin-like growth factor-binding protein 2	IGFBP2					+	+	17.9278	18.4939	18.4027	18.5944	19.3795	19.5104	Vesicle	Exosome
P18084	Integrin beta-5	ITGB5		+	+				18.5793	19.8216	19.6137	18.507	18.892	17.8013	Vesicle	Exosome
P18206;P18206-2;P18206-3	Vinculin	VCL	+	+	+	+		+	20.3383	20.8253	21.8871	21.5473	18.9319	21.864	Vesicle	Exosome
P18428	Lipopolysaccharide-binding protein	LBP	+	+	+	+	+	+	24.8837	22.9514	22.3901	23.5815	22.0482	22.0681	Vesicle	Exosome
P18510-4;P18510-2;P18510;P18510-3	Interleukin-1 receptor antagonist protein	IL1RN				+			18.4059	18.7154	18.3951	19.3226	18.5206	17.5162	Vesicle	Exosome
P18669;P15259;Q8N0Y7	Phosphoglycerate mutase 1	PGAM1	+	+	+	+	+	+	25.6838	25.3819	25.7458	26.0939	25.715	26.1912	Vesicle	Exosome
P19021-2;P19021-4;P19021-3;P19021-6;P19021;P19021-5	Peptidyl-glycine alpha-amidating monooxygenase;Peptidylglycine alpha-hydroxylating monooxygenase;Peptidyl-alpha-hydroxyglycine alpha-amidating lyase	PAM	+	+	+	+	+	+	20.6441	21.7749	21.1464	20.7667	21.1133	22.2452	Vesicle	Exosome
P19320;P19320-3;P19320-2	Vascular cell adhesion protein 1	VCAM1	+	+	+	+	+	+	20.8188	21.0534	19.2513	20.3502	20.5407	20.8788	Vesicle
P19388	DNA-directed RNA polymerases I, II, and III subunit RPABC1	POLR2E	+		+	+			21.7587	18.1123	20.6787	20.7918	18.5611	17.9971	Vesicle	Exosome
P19397	Leukocyte surface antigen CD53	CD53	+						18.4903	18.9657	18.215	17.702	18.3309	18.2014	Vesicle	Exosome
P19440;A6NGU5;P19440-2;P36268-2;P36268;P36268-3;P19440-3;Q14390;Q9BX51;B5MD39	Gamma-glutamyltranspeptidase 1;	GGT1;GGT3P;GGT2	+	+	+	+	+	+	20.458	22.9883	22.5749	21.3427	23.4205	23.399	Vesicle	Exosome
P19652	Alpha-1-acid glycoprotein 2	ORM2	+	+		+	+	+	21.0128	21.5195	17.9779	21.004	22.6218	22.3327	Vesicle
P19793-2;P19793	Retinoic acid receptor RXR-alpha	RXRA		+					18.1832	20.3498	18.2339	18.4858	19.1002	17.4571	Vesicle
P19801;P19801-2	Amiloride-sensitive amine oxidase [copper-containing]	AOC1	+	+	+	+	+	+	22.4914	21.2314	24.1216	21.5698	20.4317	24.0594		Exosome
P19823	Inter-alpha-trypsin inhibitor heavy chain H2	ITIH2	+	+	+	+	+	+	27.3253	24.02	21.2458	27.3165	23.3078	22.9612	Vesicle	Exosome
P19827;P19827-3;CON__Q0VCM5	Inter-alpha-trypsin inhibitor heavy chain H1	ITIH1	+	+	+	+	+	+	26.9453	24.2562	22.4838	26.5254	23.7408	24.1311	Vesicle	Exosome
P19827-2	Inter-alpha-trypsin inhibitor heavy chain H1	ITIH1		+			+		18.7391	19.3508	18.5129	18.3814	18.4254	18.142	Vesicle	Exosome
P19835;P19835-2	Bile salt-activated lipase	CEL	+	+	+	+		+	21.4959	22.7588	23.6821	21.2796	18.3274	24.2709	Vesicle	Exosome
P19961;P19961-2	Alpha-amylase 2B	AMY2B	+	+	+	+	+	+	24.555	24.7153	25.0754	23.352	23.4254	25.7767	Vesicle	Exosome
P19971;P19971-2	Thymidine phosphorylase	TYMP	+	+		+	+	+	20.9232	19.5982	18.411	21.0045	19.0861	19.4592	Vesicle	Exosome
P20062-2;P20062	Transcobalamin-2	TCN2	+		+	+		+	18.729	18.8594	20.431	19.268	18.453	20.3003	Vesicle
P20073-2;P20073	Annexin A7	ANXA7	+	+	+	+	+	+	22.228	22.3406	23.6674	19.8998	23.0655	23.2384	Vesicle	Exosome
P20142	Gastricsin	PGC	+		+			+	19.647	18.7738	19.3404	18.4776	18.5461	19.5728	Vesicle
P20151-3;P20151-2;P20151	Kallikrein-2	KLK2			+			+	17.8117	18.2901	19.2584	18.4902	18.5462	19.6932	Vesicle
P20160	Azurocidin	AZU1	+		+	+		+	20.0641	18.5491	18.7664	19.5987	18.98	19.6524	Vesicle	Exosome
P20292	Arachidonate 5-lipoxygenase-activating protein	ALOX5AP	+			+			18.3629	18.3014	18.0852	19.0258	18.7036	17.5305	Vesicle
P20336	Ras-related protein Rab-3A	RAB3A	+		+	+		+	18.7819	18.5319	19.8158	19.344	18.2868	19.6877	Vesicle	Exosome
P20337	Ras-related protein Rab-3B	RAB3B	+		+	+		+	18.5286	19.0878	20.0611	19.2559	18.1554	20.9582	Vesicle	Exosome
P20340-4;Q9NRW1-2;Q9NRW1;P20340-2;P20340;Q14964	Ras-related protein Rab-6A;Ras-related protein Rab-6B;Ras-related protein Rab-39A	RAB6A;RAB6B;RAB39A	+	+	+	+	+	+	21.5336	22.0341	23.7154	21.9525	21.3103	23.4262	Vesicle	Exosome
P20618	Proteasome subunit beta type-1	PSMB1	+			+			18.8086	18.8826	18.0147	19.253	19.0617	18.3671	Vesicle	Exosome
P20711;P20711-4;P20711-3;P20711-2	Aromatic-L-amino-acid decarboxylase	DDC	+	+	+	+	+	+	19.6699	21.6969	21.6096	20.2957	21.2259	23.3846	Vesicle	Exosome
P20742-2;P20742	Pregnancy zone protein	PZP				+			18.9418	18.0817	17.7769	18.5895	18.1344	18.5506	Vesicle	Exosome
P20774	Mimecan	OGN	+	+	+	+	+	+	24.151	22.1579	19.9416	24.4236	21.4685	23.1811	Vesicle	Exosome
Q9UPZ9-2;P20794-3;P20794;Q9UPZ9;P20794-2	Serine/threonine-protein kinase ICK;Serine/threonine-protein kinase MAK	ICK;MAK			+				19.1174	18.1337	18.4988	17.7409	18.4285	17.9312
P21145-3;P21145	Myelin and lymphocyte protein	MAL	+	+	+	+			22.1122	21.1051	18.649	22.5621	17.8259	18.6809	Vesicle
P21266	Glutathione S-transferase Mu 3	GSTM3	+	+	+	+	+	+	20.2255	23.6948	23.226	22.0113	24.2363	24.9917	Vesicle	Exosome
P21281	V-type proton ATPase subunit B, brain isoform	ATP6V1B2	+		+		+	+	18.9994	18.3111	19.8721	18.0985	20.6039	20.578	Vesicle	Exosome
P21283	V-type proton ATPase subunit C 1	ATP6V1C1		+	+		+	+	18.3153	20.0553	20.4217	18.0641	19.8102	20.589	Vesicle	Exosome
P21291	Cysteine and glycine-rich protein 1	CSRP1						+	17.9909	17.6219	17.3055	17.9609	18.8131	18.6444	Vesicle	Exosome
P21333-2;P21333;Q14315-2;Q14315	Filamin-A	FLNA	+	+	+				18.9588	19.7884	18.2493	18.6785	18.0517	17.572	Vesicle	Exosome
P21399	Cytoplasmic aconitate hydratase	ACO1		+	+	+	+	+	18.4987	21.7397	21.7146	21.4543	21.5492	23.3426	Vesicle	Exosome
P21589-2;P21589	5-nucleotidase	NT5E			+				18.2469	18.5255	18.9587	18.3932	18.8428	17.8345	Vesicle	Exosome
P21695;P21695-2	Glycerol-3-phosphate dehydrogenase [NAD(+)], cytoplasmic	GPD1	+	+	+	+	+	+	19.7552	21.0979	22.4911	21.441	21.4938	23.0224	Vesicle	Exosome
P21709-3;P21709-2;P21709	Ephrin type-A receptor 1	EPHA1	+			+			19.0778	18.0702	18.0383	19.4739	18.1282	17.7385	Vesicle	Exosome
P21796	Voltage-dependent anion-selective channel protein 1	VDAC1		+	+	+	+	+	19.361	20.3823	21.6911	18.3096	22.8141	24.6626	Vesicle	Exosome
P21810;P07585-3;P07585-2;P07585	Biglycan	BGN			+	+	+	+	18.1943	18.8613	21.5276	18.8684	19.4216	21.4407	Vesicle	Exosome
P21926	CD9 antigen	CD9	+	+	+	+	+	+	23.3459	26.0688	26.7703	21.0619	21.3063	23.41	Vesicle	Exosome
P21964-2;P21964	Catechol O-methyltransferase	COMT		+	+			+	18.4083	20.3347	19.7628	17.7279	18.4249	19.9765	Vesicle	Exosome
P22061;P22061-2	Protein-L-isoaspartate(D-aspartate) O-methyltransferase	PCMT1				+			18.4446	18.3727	18.2857	19.5616	18.7221	18.3957	Vesicle	Exosome
P22105-2;P22105-1;P22105;P22105-4	Tenascin-X	TNXB	+		+	+		+	18.8265	18.4871	20.2367	19.152	18.3208	19.7072	Vesicle
P22223-2;P22223	Cadherin-3	CDH3						+	17.4934	18.483	17.7935	18.0829	18.3706	19.9585	Vesicle	Exosome
P22314-2;P22314	Ubiquitin-like modifier-activating enzyme 1	UBA1	+	+	+	+	+	+	21.9916	20.5125	22.8599	21.9519	22.3786	24.1506	Vesicle	Exosome
P22352	Glutathione peroxidase 3	GPX3	+	+	+		+	+	20.0241	21.0067	20.0388	18.4716	19.4787	20.309	Vesicle	Exosome
P22392-2;P22392;O60361	Nucleoside diphosphate kinase B;Putative nucleoside diphosphate kinase	NME2	+	+	+	+		+	20.8578	20.9226	22.0354	21.7141	18.3586	21.8338	Vesicle	Exosome
P22626-2;P22626	Heterogeneous nuclear ribonucleoproteins A2/B1	HNRNPA2B1						+	18.3425	18.9681	18.22	18.5709	18.5471	18.2161	Vesicle	Exosome
P22732;P22732-2	Solute carrier family 2, facilitated glucose transporter member 5	SLC2A5	+	+	+	+	+	+	21.6274	21.0077	23.2824	20.7272	19.345	23.0651	Vesicle	Exosome
P22748	Carbonic anhydrase 4	CA4		+	+		+		18.5063	21.334	20.3016	18.6982	19.0906	17.7635	Vesicle	Exosome
P22792	Carboxypeptidase N subunit 2	CPN2	+	+	+	+	+	+	26.9512	26.8059	26.9416	25.9039	24.9646	26.789	Vesicle	Exosome
P22891;P22891-2	Vitamin K-dependent protein Z	PROZ	+		+	+	+	+	19.5565	18.4939	20.9174	20.1808	20.9208	22.6843	Vesicle	Exosome
P22894	Neutrophil collagenase	MMP8	+			+		+	23.3741	18.4135	17.9033	21.0906	19.1167	19.3126	Vesicle
P23142;CON__ENSEMBL:ENSBTAP00000016046	Fibulin-1	FBLN1	+	+	+	+	+	+	23.1656	22.0878	21.6247	23.5549	20.3548	21.9762	Vesicle	Exosome
P23142-4;P23142-2;P23142-3	Fibulin-1	FBLN1	+	+	+	+	+	+	21.6332	22.366	20.9736	21.5297	22.2514	21.6027	Vesicle	Exosome
P23284	Peptidyl-prolyl cis-trans isomerase B	PPIB			+	+	+	+	18.2088	18.7132	19.4135	19.5469	19.5001	19.8992	Vesicle	Exosome
P23297	Protein S100-A1	S100A1			+	+	+		18.0651	18.4566	18.9483	18.9289	19.235	17.7287	Vesicle
P23381-2;P23381	Tryptophan--tRNA ligase, cytoplasmic;T1-TrpRS;T2-TrpRS	WARS	+			+		+	21.0689	18.6821	18.2105	21.0542	18.8361	19.5778	Vesicle	Exosome
P23470-2;P23470	Receptor-type tyrosine-protein phosphatase gamma	PTPRG	+	+	+	+	+	+	22.1288	21.6098	21.5027	21.8774	18.7117	22.7381	Vesicle	Exosome
P23526-2;P23526	Adenosylhomocysteinase	AHCY	+	+	+	+	+	+	20.7895	21.2896	21.9637	21.1843	21.2382	22.8713	Vesicle	Exosome
P23528	Cofilin-1	CFL1	+	+	+	+	+	+	21.5932	23.4623	24.1094	23.3518	23.2206	24.4414	Vesicle	Exosome
P24071-7;P24071-10;P24071	Immunoglobulin alpha Fc receptor	FCAR	+			+		+	19.1399	18.4551	17.9689	19.8379	18.4815	19.5962	Vesicle
P24158	Myeloblastin	PRTN3	+		+	+		+	24.9173	18.1076	20.966	24.0007	18.0888	21.0813	Vesicle	Exosome
P24387	Corticotropin-releasing factor-binding protein	CRHBP	+			+			20.6789	18.6211	17.8125	20.4191	18.2882	18.376
P24752-2;P24752	Acetyl-CoA acetyltransferase, mitochondrial	ACAT1						+	17.6882	18.6024	17.7178	18.0719	19.0288	19.0798	Vesicle	Exosome
P24855;P24855-2	Deoxyribonuclease-1	DNASE1	+	+	+	+	+	+	24.8679	26.3239	25.6973	23.2058	25.0249	26.8944	Vesicle
P24928	DNA-directed RNA polymerase II subunit RPB1	POLR2A	+	+					20.3261	20.3094	17.9678	18.0633	18.2203	17.8376	Vesicle	Exosome
P25311	Zinc-alpha-2-glycoprotein	AZGP1	+	+	+	+	+	+	26.4184	27.9478	26.3884	26.9867	27.4784	28.1721	Vesicle	Exosome
P25325;P25325-2	3-mercaptopyruvate sulfurtransferase	MPST	+	+	+	+	+	+	22.3188	23.0127	22.6353	22.4252	22.2588	23.3359	Vesicle	Exosome
P25391	Laminin subunit alpha-1	LAMA1	+	+		+			21.4548	20.9319	18.246	23.4046	18.5464	18.0923	Vesicle	Exosome
P25705-2;P25705-3;P25705	ATP synthase subunit alpha, mitochondrial	ATP5A1	+	+	+		+	+	21.5122	20.1687	19.3272	18.2882	21.2525	20.9503	Vesicle	Exosome
P25786;P25786-2	Proteasome subunit alpha type-1	PSMA1				+	+	+	18.7061	18.3818	18.0969	19.7429	20.1879	19.9089	Vesicle	Exosome
P25787	Proteasome subunit alpha type-2	PSMA2	+	+	+	+	+	+	20.5555	19.7644	21.185	19.8672	20.9527	21.5843	Vesicle	Exosome
P25789-2;P25789	Proteasome subunit alpha type-4	PSMA4	+			+			19.5107	18.1811	17.5997	18.8606	19.0049	17.8721	Vesicle	Exosome
P25815	Protein S100-P	S100P	+	+	+	+	+	+	19.3477	21.9367	22.1404	21.5978	22.4314	21.5699	Vesicle	Exosome
P26022	Pentraxin-related protein PTX3	PTX3	+			+		+	20.2622	18.9688	17.6465	19.2686	17.9133	18.6334	Vesicle	Exosome
P26038	Moesin	MSN	+	+	+	+	+	+	24.2913	25.4011	25.4387	24.2718	23.5611	24.8026	Vesicle	Exosome
P26572	Alpha-1,3-mannosyl-glycoprotein 2-beta-N-acetylglucosaminyltransferase	MGAT1	+			+			19.8572	18.5542	18.2698	19.6055	18.1	18.2595	Vesicle	Exosome
P26641;P26641-2	Elongation factor 1-gamma	EEF1G	+	+		+		+	21.5649	20.423	18.1479	20.7331	18.9012	20.031	Vesicle	Exosome
P26992	Ciliary neurotrophic factor receptor subunit alpha	CNTFR	+	+	+	+		+	19.6919	21.566	21.5247	19.4259	18.4956	22.3117	Vesicle	Exosome
P27105;P27105-2	Erythrocyte band 7 integral membrane protein	STOM	+	+	+	+	+	+	25.9553	26.3972	27.0174	24.1589	22.1444	25.1443	Vesicle	Exosome
P27169	Serum paraoxonase/arylesterase 1	PON1	+	+	+	+	+		20.798	19.6662	19.9449	21.8559	19.2246	18.1808	Vesicle	Exosome
P27216;P27216-2	Annexin A13	ANXA13					+		18.4217	18.1462	17.6946	18.2647	20.8573	18.2448	Vesicle	Exosome
P27348	14-3-3 protein theta	YWHAQ	+	+	+	+	+	+	19.9175	20.6834	21.2497	19.0261	18.9267	21.7199	Vesicle	Exosome
P27449	V-type proton ATPase 16 kDa proteolipid subunit	ATP6V0C			+			+	18.446	18.26	18.2514	18.4332	18.3711	19.7063	Vesicle	Exosome
P27487	Dipeptidyl peptidase 4;Dipeptidyl peptidase 4 membrane form;Dipeptidyl peptidase 4 soluble form	DPP4	+	+	+	+	+	+	26.2728	25.9165	27.2317	25.4679	25.666	26.8813	Vesicle	Exosome
P27695	DNA-(apurinic or apyrimidinic site) lyase;DNA-(apurinic or apyrimidinic site) lyase, mitochondrial	APEX1	+			+			18.8068	17.8363	17.8581	18.9426	18.6514	17.9801	Vesicle	Exosome
P27701-2;P27701	CD82 antigen	CD82			+				18.4809	18.6687	19.48	18.5846	18.6246	18.4234	Vesicle	Exosome
P27797	Calreticulin	CALR	+	+	+	+	+	+	23.9423	20.8796	20.6572	24.2186	22.4653	23.4117	Vesicle	Exosome
P27824-2;P27824;P27824-3	Calnexin	CANX	+		+	+	+	+	19.7027	18.4547	20.4851	21.9665	21.2278	22.4289	Vesicle	Exosome
P28062-2;P28062	Proteasome subunit beta type-8	PSMB8				+			18.2913	18.8314	17.9532	18.0756	18.9682	18.2454	Vesicle	Exosome
P28066-2;P28066	Proteasome subunit alpha type-5	PSMA5	+			+		+	18.7527	18.2581	18.2977	18.7449	18.2406	19.0103	Vesicle	Exosome
P28067	HLA class II histocompatibility antigen, DM alpha chain	HLA-DMA	+	+	+				21.8644	22.375	23.1402	19.0127	18.5073	17.3936	Vesicle
P28070	Proteasome subunit beta type-4	PSMB4				+			18.5795	18.6844	17.3015	19.5491	18.0188	17.9793	Vesicle	Exosome
P28072	Proteasome subunit beta type-6	PSMB6				+	+	+	18.0354	18.7686	17.8156	18.8984	18.8104	18.5134	Vesicle	Exosome
P28161-2;P28161	Glutathione S-transferase Mu 2	GSTM2			+			+	18.1907	18.2386	19.4362	18.4451	18.4823	18.7996	Vesicle	Exosome
P28332;P28332-2	Alcohol dehydrogenase 6	ADH6		+	+		+	+	18.5721	19.6153	18.2609	18.258	19.3365	20.1406	Vesicle	Exosome
P28482-2;P28482	Mitogen-activated protein kinase 1	MAPK1	+		+	+		+	21.1686	18.5195	21.3377	21.0016	18.5529	21.7068	Vesicle	Exosome
P28676	Grancalcin	GCA	+		+	+	+	+	22.0129	18.0347	22.3985	21.6657	19.5934	21.8965	Vesicle	Exosome
P29218-2;P29218;P29218-3	Inositol monophosphatase 1	IMPA1				+			18.6012	18.3526	18.0694	19.4533	18.7545	18.4508	Vesicle	Exosome
P29350-2;P29350;P29350-3;P29350-4	Tyrosine-protein phosphatase non-receptor type 6	PTPN6	+	+	+			+	19.6561	21.4897	21.5079	18.1058	18.6176	18.8511	Vesicle	Exosome
P29401;P29401-2	Transketolase	TKT	+	+	+	+	+	+	25.2551	19.6395	22.7309	24.7999	22.0736	23.8803	Vesicle	Exosome
P29508;P29508-2	Serpin B3	SERPINB3	+	+	+	+	+	+	24.0081	23.5776	24.0589	24.7845	24.8587	24.8391	Vesicle	Exosome
P29622	Kallistatin	SERPINA4	+	+	+	+	+	+	24.3469	23.1088	22.9232	22.9546	21.8629	23.8476	Vesicle	Exosome
P29966	Myristoylated alanine-rich C-kinase substrate	MARCKS	+		+			+	19.3512	18.2574	21.6338	18.8576	18.9448	19.4576	Vesicle	Exosome
P29972;P29972-4;P29972-2;P29972-3	Aquaporin-1	AQP1	+	+	+	+	+	+	24.5415	25.7596	26.3572	26.2273	26.9237	25.9846	Vesicle	Exosome
P29992;O95837	Guanine nucleotide-binding protein subunit alpha-11	GNA11	+	+	+	+	+	+	22.8256	24.0013	24.8129	22.0211	22.5133	23.9322	Vesicle	Exosome
P30038-2;P30038-3;P30038	Delta-1-pyrroline-5-carboxylate dehydrogenase, mitochondrial	ALDH4A1					+		18.4316	18.0189	18.1827	18.1956	19.1467	18.1327	Vesicle
P30039-2;P30039	Phenazine biosynthesis-like domain-containing protein	PBLD	+	+	+	+	+	+	21.5344	22.4106	21.8745	21.782	22.428	23.1729	Vesicle	Exosome
P30041	Peroxiredoxin-6	PRDX6	+	+	+	+	+	+	24.9724	25.4245	25.6898	25.2833	25.5985	26.2406	Vesicle	Exosome
P30043	Flavin reductase (NADPH)	BLVRB	+	+	+	+	+	+	22.0975	21.8071	22.3111	23.4084	22.8171	23.7224	Vesicle	Exosome
P30044-2;P30044;P30044-3;P30044-4	Peroxiredoxin-5, mitochondrial	PRDX5	+	+	+	+	+	+	20.2376	21.5625	21.8524	20.7067	20.9912	22.3123	Vesicle	Exosome
P30048-2;P30048	Thioredoxin-dependent peroxide reductase, mitochondrial	PRDX3	+			+	+		18.8483	18.1083	17.9701	19.7461	19.1583	17.9022	Vesicle	Exosome
P30085-3;P30085;P30085-2	UMP-CMP kinase	CMPK1		+	+		+	+	19.0658	20.2715	20.5529	18.6723	19.5139	21.5114	Vesicle	Exosome
P30086	Phosphatidylethanolamine-binding protein 1;Hippocampal cholinergic neurostimulating peptide	PEBP1	+	+	+	+	+	+	25.5849	26.607	27.3541	26.2063	26.4672	27.3155	Vesicle	Exosome
P30153;P30154-5;P30154-4;P30154;P30154-3;P30154-2	Serine/threonine-protein phosphatase 2A 65 kDa regulatory subunit A alpha isoform	PPP2R1A	+	+	+	+	+	+	19.8949	21.0519	21.3583	20.6813	20.6059	22.3375	Vesicle	Exosome
P30520	Adenylosuccinate synthetase isozyme 2	ADSS	+			+		+	19.8916	18.0209	18.1355	19.9246	18.4168	19.7718	Vesicle	Exosome
P30530-2;P30530	Tyrosine-protein kinase receptor UFO	AXL			+			+	18.6696	18.5131	19.325	19.1636	18.7181	19.8189	Vesicle	Exosome
P30613-2;P30613	Pyruvate kinase PKLR	PKLR			+		+	+	18.7035	18.4447	19.2316	18.2044	19.5321	19.2314	Vesicle	Exosome
P30626;P30626-2;P30626-3	Sorcin	SRI	+	+	+			+	21.0132	21.5507	22.168	18.3474	17.9705	20.3101	Vesicle	Exosome
P30679	Guanine nucleotide-binding protein subunit alpha-15	GNA15		+	+				17.9279	19.4606	19.1293	18.3834	18.7944	18.0012	Vesicle	Exosome
P30711;P30711-2	Glutathione S-transferase theta-1	GSTT1	+		+	+		+	18.9838	18.7746	19.2008	19.4441	18.9777	19.6634	Vesicle
P30740;P30740-2;P50452-2;P50452;P50453;O75830	Leukocyte elastase inhibitor	SERPINB1	+		+	+		+	23.6221	18.1119	22.8003	23.4903	18.0221	22.9018	Vesicle	Exosome
P31146	Coronin-1A	CORO1A	+		+	+		+	24.1018	18.6729	18.4647	23.0019	17.9788	21.3796	Vesicle	Exosome
P31150	Rab GDP dissociation inhibitor alpha	GDI1				+		+	18.674	18.5761	17.7532	18.8848	18.505	18.5287	Vesicle	Exosome
P31151	Protein S100-A7	S100A7	+	+	+	+	+	+	21.1667	21.7791	21.8688	22.5984	22.8643	24.1786	Vesicle	Exosome
P31639	Sodium/glucose cotransporter 2	SLC5A2					+		18.1642	18.0787	18.1224	18.8615	19.0524	17.4356	Vesicle	Exosome
P31689-2;P31689	DnaJ homolog subfamily A member 1	DNAJA1	+	+	+				18.9639	21.1656	22.8229	18.269	17.8519	17.8748	Vesicle	Exosome
P31939-2;P31939	Bifunctional purine biosynthesis protein PURH;Phosphoribosylaminoimidazolecarboxamide formyltransferase;IMP cyclohydrolase	ATIC						+	18.7211	18.2019	18.1903	18.6836	18.5914	20.0552	Vesicle	Exosome
P52597;P31943	Heterogeneous nuclear ribonucleoprotein F;	HNRNPF;HNRNPH1					+		17.9401	18.5267	18.0144	18.3187	19.3357	18.4212	Vesicle	Exosome
P31944	Caspase-14;Caspase-14 subunit p17, mature form;	CASP14	+	+	+	+	+	+	20.1678	21.0613	20.9777	20.7121	22.8252	21.8543	Vesicle	Exosome
P31946-2;P31946	14-3-3 protein beta/alpha;14-3-3 protein beta/alpha, N-terminally processed	YWHAB	+	+	+	+	+	+	21.5976	23.7866	24.2453	22.0016	23.9489	23.2847	Vesicle	Exosome
P31947;P31947-2	14-3-3 protein sigma	SFN	+	+	+	+	+	+	19.9067	20.9875	22.5907	20.1671	20.0871	22.5857	Vesicle	Exosome
P31949	Protein S100-A11;Protein S100-A11, N-terminally processed	S100A11	+	+	+	+	+	+	23.9197	24.1063	25.0062	23.9902	23.6589	24.6905	Vesicle	Exosome
P31997	Carcinoembryonic antigen-related cell adhesion molecule 8	CEACAM8	+		+	+	+	+	20.447	18.8754	19.6697	21.4918	19.2538	20.4846	Vesicle	Exosome
P32119	Peroxiredoxin-2	PRDX2	+	+	+	+	+	+	21.6607	21.9972	22.5131	22.1095	22.7654	23.4295	Vesicle	Exosome
P32754-2;P32754	4-hydroxyphenylpyruvate dioxygenase	HPD		+	+		+		18.6237	18.4927	18.9969	18.8154	19.0022	17.9006	Vesicle	Exosome
P32856-3;P32856-2;P32856	Syntaxin-2	STX2		+	+				18.3077	18.2652	19.35	18.2809	18.6421	18.517	Vesicle	Exosome
P33176;O60282-2;O60282	Kinesin-1 heavy chain	KIF5B			+			+	18.8259	18.8692	18.9192	18.3864	18.6592	21.261	Vesicle	Exosome
P33908;P33908-2	Mannosyl-oligosaccharide 1,2-alpha-mannosidase IA	MAN1A1	+	+	+	+	+	+	26.1464	25.6329	26.7292	25.5848	26.2448	27.2128	Vesicle	Exosome
P33947;P33947-2;O43731;O43731-2	ER lumen protein-retaining receptor 2	KDELR2						+	17.8613	18.8744	18.129	18.0508	18.2589	19.86	Vesicle	Exosome
P34059	N-acetylgalactosamine-6-sulfatase	GALNS	+	+	+	+	+	+	22.1301	21.888	23.3312	22.0355	22.2808	23.8384	Vesicle
P34096	Ribonuclease 4	RNASE4						+	18.6783	18.6857	17.9658	18.1591	19.0673	18.3953	Vesicle	Exosome
P34896;P34896-4;P34896-2;P34896-3;P34897-3;P34897-2;P34897	Serine hydroxymethyltransferase, cytosolic	SHMT1			+		+	+	18.8055	19.0549	18.8416	18.4464	20.0237	20.9452	Vesicle	Exosome
P34913-3;P34913-2;P34913	Bifunctional epoxide hydrolase 2;Cytosolic epoxide hydrolase 2;Lipid-phosphate phosphatase	EPHX2			+				18.747	18.3478	19.168	19.0353	17.8367	18.5715	Vesicle	Exosome
P35052;P35052-2	Glypican-1;Secreted glypican-1	GPC1			+			+	18.6612	18.3272	19.3392	18.6115	18.37	20.2252	Vesicle	Exosome
P35221-3;P35221;P35221-2	Catenin alpha-1	CTNNA1		+	+		+	+	18.5899	19.0192	19.6372	18.273	19.6153	20.8071	Vesicle	Exosome
P35228;P35228-2	Nitric oxide synthase, inducible	NOS2	+		+	+		+	19.507	18.4061	19.5709	19.6438	18.9463	19.6802
P35237	Serpin B6	SERPINB6	+	+	+	+	+	+	21.0902	19.4335	21.7303	21.3381	20.7222	22.1246	Vesicle	Exosome
P35240-6;P35240-8;P35240-3;P35240;P35240-2;P35240-7;P35240-4;P35240-5;P35240-9;P35240-10	Merlin	NF2		+	+				18.126	19.8	19.7883	18.2011	18.5768	18.1218	Vesicle	Exosome
P35241;P35241-5;P35241-4;P35241-2;P35241-3	Radixin	RDX	+	+	+		+	+	21.1963	23.866	23.8781	18.7444	22.4652	22.4506	Vesicle	Exosome
P35270	Sepiapterin reductase	SPR		+				+	18.2119	18.42	18.2432	18.0339	18.8134	18.2678	Vesicle	Exosome
P35346	Somatostatin receptor type 5	SSTR5			+				18.1518	17.8604	20.112	18.7301	18.4597	18.0506
P35443	Thrombospondin-4	THBS4	+			+			18.4625	18.3299	18.276	19.1374	18.7956	17.9592	Vesicle	Exosome
P35475	Alpha-L-iduronidase	IDUA				+		+	18.1865	18.5022	17.4153	18.4518	18.7492	19.146	Vesicle
P35527;CON__P35527	Keratin, type I cytoskeletal 9	KRT9	+	+	+	+	+	+	27.8411	28.0864	28.3207	28.9499	31.6742	30.7408	Vesicle	Exosome
P35542	Serum amyloid A-4 protein	SAA4	+		+	+		+	23.2947	18.3688	19.2899	21.8287	18.9072	19.6222	Vesicle	Exosome
P35556	Fibrillin-2	FBN2	+		+				20.069	18.6008	21.4656	18.8125	18.7622	18.3205	Vesicle	Exosome
Q16822-2;Q16822-3;P35558;Q16822	Phosphoenolpyruvate carboxykinase [GTP], mitochondrial;Phosphoenolpyruvate carboxykinase, cytosolic [GTP]	PCK2;PCK1					+		18.3766	18.667	18.1067	17.6109	18.7104	17.8154	Vesicle	Exosome
P35579;P35579-2;P35749-4;P35749-3;P35749;P35749-2;Q7Z406;Q7Z406-6;Q7Z406-2;Q7Z406-5;Q7Z406-4	Myosin-9	MYH9	+	+	+	+	+	+	23.4295	22.3498	23.7752	24.8248	23.0164	25.6102	Vesicle	Exosome
P35611-5;P35611-2;P35611-6;P35611-4;P35611;P35611-3	Alpha-adducin	ADD1				+			18.9602	18.6924	17.5999	19.8086	18.6306	18.2878	Vesicle	Exosome
P35613-3;P35613-4;P35613-2;P35613	Basigin	BSG	+			+			19.0411	18.6627	17.9221	19.5603	18.2166	17.6075	Vesicle	Exosome
P35754	Glutaredoxin-1	GLRX	+	+	+	+	+	+	23.9437	23.3466	23.3201	22.0112	21.7927	23.219	Vesicle	Exosome
P35858;P35858-2	Insulin-like growth factor-binding protein complex acid labile subunit	IGFALS	+	+	+	+	+	+	25.3042	23.4603	23.8671	24.6712	22.7919	24.4637	Vesicle	Exosome
P36222	Chitinase-3-like protein 1	CHI3L1	+			+			20.9675	18.8699	18.7224	22.7009	18.6172	18.6904	Vesicle
P36405	ADP-ribosylation factor-like protein 3	ARL3		+	+	+	+	+	18.3919	21.3893	22.5913	19.2093	20.8997	21.3792	Vesicle	Exosome
P36507	Dual specificity mitogen-activated protein kinase kinase 2	MAP2K2						+	18.181	18.3912	18.472	17.693	18.3682	18.2299	Vesicle	Exosome
P36543;P36543-2;P36543-3;Q96A05	V-type proton ATPase subunit E 1	ATP6V1E1	+	+	+	+	+	+	21.9223	23.1978	24.3952	21.1044	23.2099	24.3636	Vesicle	Exosome
P36639-4;P36639-3;P36639-2;P36639	7,8-dihydro-8-oxoguanine triphosphatase	NUDT1	+	+	+	+		+	20.4503	19.7281	20.2326	19.6693	18.0777	21.7035	Vesicle
P36871;P36871-3;P36871-2	Phosphoglucomutase-1	PGM1	+	+	+	+	+	+	19.8945	20.4677	21.0556	20.0807	19.6351	22.1798	Vesicle	Exosome
P36873;P62140;P62136;P36873-2;P62136-2;P62136-3	Serine/threonine-protein phosphatase PP1-gamma catalytic subunit;	PPP1CC;PPP1CB;PPP1CA	+	+	+	+	+	+	20.6423	21.5679	22.3106	20.7286	20.9078	22.1733	Vesicle	Exosome
P36952;P36952-2	Serpin B5	SERPINB5			+	+			18.1785	18.5812	19.6624	19.4865	18.2355	17.4678	Vesicle	Exosome
P36955	Pigment epithelium-derived factor	SERPINF1	+	+	+	+	+	+	29.0689	26.6383	25.935	29.1958	26.8381	27.0708	Vesicle	Exosome
P36959	GMP reductase 1	GMPR			+			+	18.2183	18.0913	17.947	18.2488	18.6653	17.9969	Vesicle
P36969-2;P36969	Phospholipid hydroperoxide glutathione peroxidase, mitochondrial	GPX4		+	+		+	+	18.0364	18.9716	19.9117	18.1848	18.8593	18.9563	Vesicle	Exosome
P37802;P37802-2	Transgelin-2	TAGLN2	+	+	+	+		+	19.7079	22.9192	22.9569	21.4913	18.4792	22.8063	Vesicle	Exosome
P37837	Transaldolase	TALDO1	+		+	+		+	21.508	18.5461	19.4935	20.248	18.2613	20.3217	Vesicle	Exosome
P38606-2;P38606	V-type proton ATPase catalytic subunit A	ATP6V1A	+	+	+	+	+	+	20.637	24.2796	24.635	22.4626	23.1369	24.9984	Vesicle	Exosome
P39059	Collagen alpha-1(XV) chain;Restin;Restin-2;Restin-3;Restin-4	COL15A1	+	+	+	+	+	+	24.0653	24.6367	25.1367	23.4457	24.0441	25.2869	Vesicle	Exosome
P39060-2;P39060-1;P39060	Collagen alpha-1(XVIII) chain;Endostatin	COL18A1	+	+	+	+	+	+	25.3705	24.9691	25.3895	25.2187	24.2073	25.8108	Vesicle	Exosome
P39086-2								+	18.6631	17.9931	18.0364	18.5896	18.5812	19.4409	Vesicle
P40121;P40121-2	Macrophage-capping protein	CAPG	+	+	+	+	+	+	21.8299	22.2987	24.1573	22.9343	22.8981	23.5299	Vesicle	Exosome
P40189;P40189-3;P40189-2	Interleukin-6 receptor subunit beta	IL6ST		+	+			+	18.9936	19.3023	19.7656	18.4816	18.5593	18.8404	Vesicle	Exosome
P40197	Platelet glycoprotein V	GP5	+	+	+	+	+	+	20.5277	20.4587	21.3667	19.1219	21.1988	21.2449	Vesicle	Exosome
P40199	Carcinoembryonic antigen-related cell adhesion molecule 6	CEACAM6	+	+	+	+	+	+	21.5071	20.0961	22.5502	21.2024	18.8416	20.9511	Vesicle
P40925-3;P40925;P40925-2	Malate dehydrogenase, cytoplasmic	MDH1	+	+	+	+	+	+	22.2848	21.1012	22.9917	22.9036	22.7386	23.9174	Vesicle	Exosome
P41181	Aquaporin-2	AQP2	+	+	+	+	+	+	24.0607	24.2264	25.1496	21.4876	18.6099	23.4793	Vesicle	Exosome
P41222	Prostaglandin-H2 D-isomerase	PTGDS	+	+	+	+	+	+	29.0343	28.5658	27.818	27.9979	28.1437	28.9031	Vesicle
P41250	Glycine--tRNA ligase	GARS				+	+	+	18.2032	18.5958	17.6375	18.8456	19.123	20.0606	Vesicle	Exosome
P42224-2;P42224	Signal transducer and activator of transcription 1-alpha/beta	STAT1				+		+	18.0798	18.3688	18.4045	19.2664	18.9688	19.7564	Vesicle	Exosome
P42330;P42330-2	Aldo-keto reductase family 1 member C3	AKR1C3		+	+	+	+	+	18.168	21.0899	22.0488	19.5894	20.7872	21.681	Vesicle	Exosome
P42685;P42685-2	Tyrosine-protein kinase FRK	FRK	+	+	+	+	+	+	22.6182	24.2326	25.2678	19.5952	21.7796	23.0522	Vesicle	Exosome
P42785;P42785-2	Lysosomal Pro-X carboxypeptidase	PRCP	+	+	+	+	+	+	24.3474	24.1418	24.3142	23.688	22.3233	24.7053	Vesicle	Exosome
P43005	Excitatory amino acid transporter 3	SLC1A1		+	+		+		18.0048	18.4486	21.113	17.767	18.9327	17.9564	Vesicle	Exosome
P43121;P43121-2	Cell surface glycoprotein MUC18	MCAM			+			+	18.6635	18.4363	18.1235	18.2528	18.3242	19.5057	Vesicle	Exosome
P43251-4;P43251;P43251-3;P43251-2	Biotinidase	BTD	+	+	+	+	+	+	23.9852	24.4116	24.4445	23.2192	22.1538	24.8564	Vesicle	Exosome
P43353;P43353-2;P48448;P30838;P51648;P51648-2	Aldehyde dehydrogenase family 3 member B1	ALDH3B1	+	+	+	+	+	+	20.4246	21.825	22.584	20.2387	21.1309	21.2234	Vesicle	Exosome
P43490	Nicotinamide phosphoribosyltransferase	NAMPT	+		+	+		+	21.3733	18.704	21.171	21.6512	18.3808	21.884	Vesicle	Exosome
P43652	Afamin	AFM	+	+	+	+	+	+	21.151	19.2242	18.6247	19.8899	20.4491	18.7099	Vesicle	Exosome
P45877	Peptidyl-prolyl cis-trans isomerase C	PPIC				+			18.6191	18.2504	18.1442	19.1084	18.4713	18.5189	Vesicle	Exosome
P45880-2;P45880;P45880-1	Voltage-dependent anion-selective channel protein 2	VDAC2						+	18.6476	19.0539	17.8073	18.5342	18.399	21.6809	Vesicle	Exosome
P45974-2;P45974	Ubiquitin carboxyl-terminal hydrolase 5	USP5				+	+		18.995	18.2425	17.9735	19.1741	18.9645	18.5883	Vesicle	Exosome
P46059	Solute carrier family 15 member 1	SLC15A1	+	+	+				18.6325	19.036	19.3917	18.5656	18.7939	17.9745	Vesicle
P46108-2;P46108	Adapter molecule crk	CRK		+	+				18.8087	21.2214	22.0371	18.2133	18.996	18.18	Vesicle	Exosome
P46459;P46459-2	Vesicle-fusing ATPase	NSF			+			+	18.3078	18.9222	20.6141	18.3812	18.4956	21.5298	Vesicle	Exosome
P46926	Glucosamine-6-phosphate isomerase 1	GNPDA1			+	+	+	+	18.2885	17.6087	19.0223	19.1372	19.7247	21.1274	Vesicle	Exosome
P46940	Ras GTPase-activating-like protein IQGAP1	IQGAP1	+	+	+	+	+	+	24.4362	25.0402	26.0199	24.829	24.6138	26.1391	Vesicle	Exosome
P46976;P46976-2;P46976-3	Glycogenin-1	GYG1	+			+			21.9654	18.4796	17.5183	22.7047	18.7412	18.313	Vesicle
P47755;P47755-2	F-actin-capping protein subunit alpha-2	CAPZA2			+				18.5102	18.6162	20.3537	18.9132	18.5292	17.7653	Vesicle	Exosome
P47756-2;P47756	F-actin-capping protein subunit beta	CAPZB	+			+			18.8973	18.3118	17.8468	21.3094	18.2836	18.2371	Vesicle	Exosome
P47929	Galectin-7	LGALS7						+	18.6027	17.8801	17.9449	17.9494	18.3494	20.6166	Vesicle	Exosome
P48147	Prolyl endopeptidase	PREP	+	+	+	+		+	20.4111	20.3088	19.9001	20.1494	18.8467	20.819	Vesicle	Exosome
P48594	Serpin B4	SERPINB4	+			+			20.162	18.9538	18.3061	18.8938	18.3823	18.3346	Vesicle	Exosome
P48595	Serpin B10	SERPINB10	+		+	+			20.817	18.4611	20.0971	21.2463	18.8391	18.0827	Vesicle
P48637	Glutathione synthetase	GSS				+			17.8096	19.0338	18.399	18.3153	18.3297	18.0248	Vesicle	Exosome
P48643-2;P48643	T-complex protein 1 subunit epsilon	CCT5					+	+	18.5775	18.7027	17.2694	18.1651	19.9605	21.0805	Vesicle	Exosome
P48764-2;P48764	Sodium/hydrogen exchanger 3	SLC9A3	+	+	+	+	+	+	19.6243	19.4342	18.9936	19.0105	18.8936	20.2145	Vesicle	Exosome
P49184	Deoxyribonuclease-1-like 1	DNASE1L1	+	+	+	+	+	+	20.2743	20.1984	21.2529	19.7413	20.1407	20.4549	Vesicle	Exosome
P49221	Protein-glutamine gamma-glutamyltransferase 4	TGM4	+		+	+	+	+	24.0968	18.1477	21.2761	23.8084	20.115	22.2011	Vesicle	Exosome
P49327	Fatty acid synthase;[Acyl-carrier-protein] S-acetyltransferase;[Acyl-carrier-protein] S-malonyltransferase;	FASN	+	+	+	+	+	+	21.6943	22.3354	22.9945	21.7522	22.0138	23.9436	Vesicle	Exosome
P49407-2;P49407	Beta-arrestin-1	ARRB1						+	18.928	17.9591	17.9826	18.018	18.2484	20.1603	Vesicle	Exosome
P49411	Elongation factor Tu, mitochondrial	TUFM	+	+	+	+	+	+	22.5547	22.158	20.9922	19.7385	21.9054	19.9355	Vesicle	Exosome
P49419-2;P49419	Alpha-aminoadipic semialdehyde dehydrogenase	ALDH7A1				+			18.2016	18.3054	18.6454	18.4353	18.1877	17.7948	Vesicle	Exosome
P49454	Centromere protein F	CENPF					+		18.9183	17.7915	18.0452	18.318	20.3154	18.2744	Vesicle	Exosome
P49588;P49588-2	Alanine--tRNA ligase, cytoplasmic	AARS					+	+	18.9168	18.7572	17.67	18.0345	18.734	19.2896	Vesicle	Exosome
P49720	Proteasome subunit beta type-3	PSMB3	+	+	+	+		+	19.61	18.9705	18.5457	19.6221	18.6539	19.1521	Vesicle	Exosome
P49721	Proteasome subunit beta type-2	PSMB2	+			+			19.9646	18.5281	18.4896	20.0414	18.6247	17.6926	Vesicle	Exosome
P49748-2						+	+		17.4761	18.8998	18.4219	19.2943	18.749	18.1804	Vesicle
P49773	Histidine triad nucleotide-binding protein 1	HINT1	+	+	+	+	+	+	20.9239	21.2741	22.0447	20.648	21.3032	23.3538	Vesicle	Exosome
P49788;P49788-2	Retinoic acid receptor responder protein 1	RARRES1	+		+	+		+	19.3673	18.4207	19.3132	19.1939	18.9385	19.8575	Vesicle	Exosome
P49902-2;P49902	Cytosolic purine 5-nucleotidase	NT5C2	+			+		+	19.7454	18.5245	18.6596	20.2862	18.8969	20.0092	Vesicle	Exosome
P49908	Selenoprotein P	SEPP1	+	+		+	+		21.6799	20.1173	18.2213	20.0195	19.4747	17.6931	Vesicle	Exosome
P49913	Cathelicidin antimicrobial peptide;Antibacterial protein FALL-39;Antibacterial protein LL-37	CAMP	+		+	+		+	23.2465	18.3735	19.68	22.1288	18.8833	20.4791	Vesicle	Exosome
P50053;P50053-2	Ketohexokinase	KHK		+	+	+	+	+	18.3435	19.9114	20.4059	19.9938	21.6251	22.3313	Vesicle	Exosome
P50148	Guanine nucleotide-binding protein G(q) subunit alpha	GNAQ	+	+	+	+	+	+	22.7212	24.2796	24.9055	22.2033	22.2922	24.0435	Vesicle	Exosome
P50226;P50225	Sulfotransferase 1A2;Sulfotransferase 1A1	SULT1A2;SULT1A1				+		+	18.037	17.9706	17.9431	19.485	19.1558	20.9092	Vesicle	Exosome
P50395;P50395-2	Rab GDP dissociation inhibitor beta	GDI2	+	+	+	+	+	+	25.1862	25.2317	25.7773	25.3195	24.3153	25.617	Vesicle	Exosome
P50443	Sulfate transporter	SLC26A2			+				18.2585	18.558	18.3578	18.3058	18.4803	18.1326	Vesicle	Exosome
P50895	Basal cell adhesion molecule	BCAM			+	+	+		18.1165	18.8264	21.9606	20.1932	19.9078	17.7114	Vesicle	Exosome
P50897;P50897-2	Palmitoyl-protein thioesterase 1	PPT1	+	+	+	+	+	+	20.6642	19.8799	19.9942	19.323	18.6364	20.7882	Vesicle	Exosome
P50991-2;P50991	T-complex protein 1 subunit delta	CCT4	+		+	+	+	+	20.1469	18.0873	19.8503	19.7772	20.3776	20.8928	Vesicle	Exosome
P50995-2;P50995	Annexin A11	ANXA11	+	+	+	+	+	+	25.0008	26.0597	26.6563	24.6678	24.8309	25.4408	Vesicle	Exosome
P51148;P51148-2;P20339-2;P20339	Ras-related protein Rab-5C	RAB5C	+	+	+	+	+	+	21.7132	22.2411	23.8514	20.7683	22.4359	22.453	Vesicle	Exosome
P51149	Ras-related protein Rab-7a	RAB7A	+	+	+	+	+	+	22.9202	22.6734	23.831	20.8167	20.915	22.5174	Vesicle	Exosome
P51159-2;P51159	Ras-related protein Rab-27A	RAB27A	+		+	+		+	19.1607	18.7512	19.3754	19.1011	19.486	19.8748	Vesicle	Exosome
P51178;P51178-2	1-phosphatidylinositol 4,5-bisphosphate phosphodiesterase delta-1	PLCD1	+	+	+	+	+	+	22.3398	25.9307	26.5669	22.2596	23.9315	25.4172	Vesicle	Exosome
P51606;P51606-2	N-acylglucosamine 2-epimerase	RENBP					+		18.2106	18.8431	17.9054	17.7254	19.0193	18.9174	Vesicle	Exosome
P51654-3;P51654;P51654-2	Glypican-3;Secreted glypican-3	GPC3	+	+	+	+		+	21.3086	20.0406	22.7083	21.1579	18.3582	23.003	Vesicle	Exosome
P51665	26S proteasome non-ATPase regulatory subunit 7	PSMD7	+		+				20.1309	18.8966	19.3736	18.5827	18.5008	17.991	Vesicle	Exosome
P51688	N-sulphoglucosamine sulphohydrolase	SGSH	+	+	+	+	+	+	21.8713	22.4494	23.371	22.4069	20.8648	24.4649	Vesicle	Exosome
P51884;CON__Q05443	Lumican	LUM	+	+	+	+	+	+	22.8443	23.4687	21.0923	22.4097	22.0497	22.2797	Vesicle	Exosome
P51956-2;P51956	Serine/threonine-protein kinase Nek3	NEK3						+	18.6486	18.1987	18.3298	17.802	18.4862	19.8599	Vesicle
P52209-2;P52209	6-phosphogluconate dehydrogenase, decarboxylating	PGD	+	+	+	+	+	+	26.1042	23.3896	24.6264	26.0044	23.2034	25.4597	Vesicle	Exosome
P52565;P52565-2	Rho GDP-dissociation inhibitor 1	ARHGDIA			+		+		18.3655	18.7108	21.2987	18.5596	20.4434	17.8378	Vesicle	Exosome
P52566	Rho GDP-dissociation inhibitor 2	ARHGDIB	+	+	+	+		+	21.3624	20.1339	22.2885	21.5824	18.8435	21.7104	Vesicle	Exosome
P52758	Ribonuclease UK114	HRSP12			+		+	+	18.0348	18.3337	18.6282	18.9334	20.2411	19.3395	Vesicle	Exosome
P52790;P52789	Hexokinase-3	HK3	+			+			19.6527	18.9488	18.4149	19.7744	18.1129	18.0805	Vesicle
P52907	F-actin-capping protein subunit alpha-1	CAPZA1	+	+	+	+	+	+	20.7958	20.7247	21.5541	20.3892	19.6	21.7945	Vesicle	Exosome
P52943;P52943-2	Cysteine-rich protein 2	CRIP2		+	+	+		+	18.1964	19.9038	20.0375	20.2497	18.4802	21.3806	Vesicle	Exosome
P53004	Biliverdin reductase A	BLVRA				+			18.1025	18.7283	17.5242	19.072	18.0753	17.4999	Vesicle	Exosome
P53396-3;P53396-2;P53396	ATP-citrate synthase	ACLY	+	+	+	+	+	+	19.993	18.8287	19.1498	19.7556	19.8679	19.9089	Vesicle	Exosome
P53597	Succinyl-CoA ligase [ADP/GDP-forming] subunit alpha, mitochondrial	SUCLG1	+		+				20.5019	18.6362	19.1447	17.7852	18.2008	18.7541	Vesicle
P53634	Dipeptidyl peptidase 1;	CTSC	+	+	+	+	+	+	24.8314	24.661	24.5466	23.6004	23.4065	24.9304	Vesicle	Exosome
P53985-2;P53985	Monocarboxylate transporter 1	SLC16A1					+		18.9577	19.0077	18.3103	18.2576	19.1802	17.8937	Vesicle	Exosome
P53990;P53990-4;P53990-5;P53990-2;P53990-3;P53990-6	IST1 homolog	IST1	+	+	+	+	+	+	26.1932	27.3659	28.2476	23.3976	24.1318	25.7982	Vesicle	Exosome
P54107-2;P54107	Cysteine-rich secretory protein 1	CRISP1			+			+	18.316	18.6219	19.0927	19.062	18.7245	18.741	Vesicle
P54108;P54108-2;P54108-3	Cysteine-rich secretory protein 3	CRISP3			+				18.7079	18.5192	18.3305	18.06	18.8911	18.3652	Vesicle
P54289-4;P54289-5;P54289;P54289-3;P54289-2	Voltage-dependent calcium channel subunit alpha-2/delta-1;	CACNA2D1		+					18.1431	20.0873	18.47	17.8989	18.4779	17.7131	Vesicle	Exosome
P54578-2;P54578-3;P54578	Ubiquitin carboxyl-terminal hydrolase 14	USP14						+	17.7891	18.0899	17.9706	17.6763	18.5433	18.5443	Vesicle	Exosome
P54619-2;P54619;P54619-3	5-AMP-activated protein kinase subunit gamma-1	PRKAG1					+		17.9595	18.778	18.2575	17.9681	19.4942	18.2171	Vesicle	Exosome
P54652	Heat shock-related 70 kDa protein 2	HSPA2			+				18.1998	19.1045	18.6249	18.7219	18.146	17.5873	Vesicle	Exosome
P54707;P54707-2	Potassium-transporting ATPase alpha chain 2	ATP12A		+	+				18.1984	18.9135	18.2565	18.2071	18.1612	18.0449	Vesicle	Exosome
P54710;P54710-2	Sodium/potassium-transporting ATPase subunit gamma	FXYD2					+		18.6804	18.3253	18.3406	18.3912	19.5831	17.8084	Vesicle	Exosome
P54760-3;P54760-4;P54760-2;P54760	Ephrin type-B receptor 4	EPHB4	+	+	+	+		+	21.7082	21.6287	22.0162	21.7002	18.7512	22.1837	Vesicle	Exosome
P54793	Arylsulfatase F	ARSF		+	+	+	+	+	18.3777	21.1188	21.6542	18.5355	20.1023	22.6613	Vesicle	Exosome
P54802	Alpha-N-acetylglucosaminidase;Alpha-N-acetylglucosaminidase 82 kDa form;Alpha-N-acetylglucosaminidase 77 kDa form	NAGLU	+	+	+	+	+	+	28.212	28.2821	29.0904	27.4572	27.1574	29.2121	Vesicle	Exosome
P54803-5;P54803-4;P54803-3;P54803	Galactocerebrosidase	GALC		+	+			+	18.4788	18.6545	17.7156	18.1582	18.0208	18.575	Vesicle
P54819-6;P54819-2;P54819;P54819-4;P54819-3;P54819-5	Adenylate kinase 2, mitochondrial;Adenylate kinase 2, mitochondrial, N-terminally processed	AK2				+			18.2173	18.6603	17.7849	19.2685	19.1616	18.4258	Vesicle	Exosome
P54920;Q9H115-3;Q9H115-2;Q9H115	Alpha-soluble NSF attachment protein;Beta-soluble NSF attachment protein	NAPA;NAPB		+	+			+	18.7396	21.4931	21.2639	18.3686	18.8421	21.0881	Vesicle	Exosome
P55017;P55017-3;P55017-2	Solute carrier family 12 member 3	SLC12A3	+	+	+		+	+	19.3324	19.5304	22.0073	18.6581	20.2805	19.7993	Vesicle	Exosome
P55056	Apolipoprotein C-IV	APOC4	+	+					19.3213	18.4087	18.0083	18.5472	18.2191	18.1632	Vesicle
P55058;P55058-3;P55058-4;P55058-2	Phospholipid transfer protein	PLTP	+	+		+	+		23.1298	19.3364	17.831	21.2226	19.428	17.7914	Vesicle	Exosome
P55072	Transitional endoplasmic reticulum ATPase	VCP	+	+	+	+	+	+	22.353	21.0552	21.2646	22.7024	20.862	22.1123	Vesicle	Exosome
P55083;P55083-2	Microfibril-associated glycoprotein 4	MFAP4	+	+	+			+	19.6987	20.1282	21.0977	17.7066	18.5746	21.3389	Vesicle	Exosome
P55259-4;P55259-2;P55259-3;P55259	Pancreatic secretory granule membrane major glycoprotein GP2	GP2	+	+					19.4202	19.3692	17.772	18.1189	18.2499	17.3441	Vesicle
P55268	Laminin subunit beta-2	LAMB2			+				18.4937	18.5976	19.1082	18.3497	18.3066	18.3141	Vesicle	Exosome
P55287-2;P55287	Cadherin-11	CDH11		+	+	+	+	+	17.9232	20.6466	19.1288	19.0625	20.0561	22.0343	Vesicle	Exosome
P55290;P55290-4;P55290-3;P55290-2;P55290-5	Cadherin-13	CDH13						+	18.989	17.9027	17.6958	18.8235	18.3309	20.3569	Vesicle	Exosome
P55291	Cadherin-15	CDH15						+	18.3388	18.2087	17.9621	19.0489	18.4603	22.0037	Vesicle
P55786-2;P55786;A6NEC2-2;A6NEC2	Puromycin-sensitive aminopeptidase	NPEPPS	+	+	+	+	+	+	20.8496	19.2553	22.3543	22.3686	21.118	22.7102	Vesicle	Exosome
P55957;P55957-2;P55957-4;P55957-3	BH3-interacting domain death agonist;	BID	+	+	+	+		+	21.2065	19.0468	19.6117	21.5777	18.4231	19.3733	Vesicle
P56537;P56537-2	Eukaryotic translation initiation factor 6	EIF6	+	+	+	+	+	+	21.0523	21.931	22.627	21.0527	21.2254	22.6939	Vesicle	Exosome
P58107	Epiplakin	EPPK1						+	18.2811	18.4267	18.0017	17.9174	18.7532	18.5691
P59998;P59998-3;P59998-2	Actin-related protein 2/3 complex subunit 4	ARPC4	+		+	+		+	22.6865	17.9416	20.7978	20.7275	17.8368	22.3983	Vesicle	Exosome
P59998-4	Actin-related protein 2/3 complex subunit 4	ARPC4		+					18.5824	18.9252	17.7566	17.942	18.7319	18.0651	Vesicle	Exosome
P60033	CD81 antigen	CD81	+	+	+				20.2659	19.579	21.4112	18.0137	18.903	18.0196	Vesicle	Exosome
P60174;P60174-1;P60174-4	Triosephosphate isomerase	TPI1	+	+	+	+	+	+	24.6035	25.4872	25.8921	25.3118	25.8619	26.4853	Vesicle	Exosome
P60660;P60660-2;P14649	Myosin light polypeptide 6	MYL6	+	+	+	+	+	+	20.027	21.7931	21.8722	21.8027	21.4898	21.9724	Vesicle	Exosome
P63261;P60709;Q562R1;Q6S8J3;Q9BYX7;A5A3E0;P0CG39;P0CG38	Actin, cytoplasmic 2;Actin, cytoplasmic 2, N-terminally processed;Actin, cytoplasmic 1;Actin, cytoplasmic 1, N-terminally processed	ACTG1;ACTB	+	+	+	+	+	+	28.9688	29.2622	29.5499	30.1039	29.7106	30.3162	Vesicle	Exosome
P60900;P60900-2	Proteasome subunit alpha type-6	PSMA6				+			18.5347	18.4744	17.9366	19.8954	18.3265	17.8832	Vesicle	Exosome
P60953;P60953-1	Cell division control protein 42 homolog	CDC42	+	+	+	+	+	+	22.3948	24.137	24.7843	22.8515	22.2569	23.9259	Vesicle	Exosome
P60981-2;P60981	Destrin	DSTN	+	+	+	+	+	+	19.4518	21.6747	21.3941	20.8513	21.1048	21.5674	Vesicle	Exosome
P60983	Glia maturation factor beta	GMFB	+	+	+			+	19.0904	20.0538	20.0768	18.0624	18.8161	21.4505	Vesicle
P61006;P61006-2;P51153;P59190-2;P59190	Ras-related protein Rab-8A	RAB8A	+	+	+			+	19.2766	21.0653	21.0462	18.5571	18.6593	20.8937	Vesicle	Exosome
P61019-2;P61019;Q8WUD1;Q8WUD1-2	Ras-related protein Rab-2A;Ras-related protein Rab-2B	RAB2A;RAB2B		+	+	+	+	+	18.6768	19.7498	21.9942	19.3292	18.9031	20.8223	Vesicle	Exosome
P61020;P61020-2	Ras-related protein Rab-5B	RAB5B	+	+	+			+	18.0858	20.921	20.8091	18.2584	18.0642	19.152	Vesicle	Exosome
P61026	Ras-related protein Rab-10	RAB10	+	+	+	+	+	+	21.7177	23.3326	23.633	21.8702	22.1624	22.8407	Vesicle	Exosome
P61088	Ubiquitin-conjugating enzyme E2 N	UBE2N		+	+	+		+	18.5809	20.5997	21.8173	21.1252	18.7372	21.5669	Vesicle	Exosome
P61106	Ras-related protein Rab-14	RAB14	+	+	+			+	19.561	20.6334	22.0408	18.4222	17.9237	21.5118	Vesicle	Exosome
P61158;Q9C0K3;Q9P1U1-2	Actin-related protein 3	ACTR3	+		+	+	+	+	23.1314	18.5353	23.5447	24.1195	21.3343	24.0449	Vesicle	Exosome
P61160;P61160-2	Actin-related protein 2	ACTR2	+	+	+	+	+	+	22.5544	20.7804	22.4429	23.0077	21.6946	23.0227	Vesicle	Exosome
P61163	Alpha-centractin	ACTR1A				+	+	+	18.3334	17.9206	18.3897	19.05	19.6959	20.7924	Vesicle	Exosome
P84077;P61204;P61204-2;P84085;P18085	ADP-ribosylation factor 1;ADP-ribosylation factor 3	ARF1;ARF3	+	+	+	+	+	+	22.7908	24.0669	24.6802	22.9217	21.4847	23.943	Vesicle	Exosome
P61225	Ras-related protein Rap-2b	RAP2B		+	+				19.0291	20.5387	20.1459	19.0437	18.0885	18.4536	Vesicle	Exosome
P61421	V-type proton ATPase subunit d 1	ATP6V0D1	+	+	+		+	+	19.8318	21.5743	21.6033	19.0206	22.111	22.0795	Vesicle	Exosome
P61457	Pterin-4-alpha-carbinolamine dehydratase	PCBD1		+	+			+	18.3228	19.3669	19.837	18.3149	18.3612	19.5623	Vesicle	Exosome
P61586;P08134;P62745	Transforming protein RhoA;Rho-related GTP-binding protein RhoC	RHOA;RHOC	+	+	+	+	+	+	22.0874	22.8731	24.2592	22.5941	23.5929	23.6031	Vesicle	Exosome
P61626	Lysozyme C	LYZ	+			+	+	+	20.5469	18.4994	18.4159	22.8463	22.7955	22.2287	Vesicle	Exosome
P61769	Beta-2-microglobulin;Beta-2-microglobulin form pI 5.3	B2M	+	+	+	+	+	+	28.2102	27.2646	24.4229	27.8843	27.4321	26.3055	Vesicle	Exosome
P61970	Nuclear transport factor 2	NUTF2	+	+	+	+	+	+	26.2042	26.01	25.9025	25.2959	24.3682	26.3898	Vesicle	Exosome
P61978	Heterogeneous nuclear ribonucleoprotein K	HNRNPK				+			18.3283	18.3771	17.8297	19.3661	18.8445	18.4842	Vesicle	Exosome
P61981	14-3-3 protein gamma;14-3-3 protein gamma, N-terminally processed	YWHAG		+	+	+	+	+	18.2259	20.953	21.6248	20.934	21.2303	22.266	Vesicle	Exosome
P62070-3;P62070;P62070-4;P62070-2	Ras-related protein R-Ras2	RRAS2	+	+	+	+	+	+	20.1358	21.3072	22.0158	19.1031	20.2986	20.3688	Vesicle	Exosome
P62191-2;P62191	26S protease regulatory subunit 4	PSMC1			+				18.3736	18.7547	18.2128	18.9488	18.5721	18.3508	Vesicle	Exosome
P62244	40S ribosomal protein S15a	RPS15A			+				19.1048	18.4216	21.1779	18.4421	18.5302	18.3034	Vesicle	Exosome
P62258;P62258-2	14-3-3 protein epsilon	YWHAE	+	+	+	+	+	+	24.0412	25.2289	25.419	24.7791	24.603	25.5311	Vesicle	Exosome
P62330	ADP-ribosylation factor 6	ARF6		+	+	+		+	18.2526	21.5896	23.1784	20.4384	18.4317	22.0738	Vesicle	Exosome
P67775;P62714	Serine/threonine-protein phosphatase 2A catalytic subunit alpha isoform;Serine/threonine-protein phosphatase 2A catalytic subunit beta isoform	PPP2CA;PPP2CB						+	18.1712	17.9305	17.9272	17.8986	18.2666	18.6462	Vesicle	Exosome
P62805	Histone H4	HIST1H4A	+	+	+	+	+	+	22.4078	21.396	21.7163	22.7494	21.5561	23.156	Vesicle	Exosome
Q9H0U4;P62820;P62820-3;P62820-2;Q92928	Ras-related protein Rab-1B;Ras-related protein Rab-1A;Putative Ras-related protein Rab-1C	RAB1B;RAB1A;RAB1C	+	+	+	+	+	+	19.3237	21.4153	21.6589	20.336	20.4202	22.0517	Vesicle	Exosome
P62834;P61224-3;P61224;P61224-2;A6NIZ1;P61224-4	Ras-related protein Rap-1A;Ras-related protein Rap-1b;Ras-related protein Rap-1b-like protein	RAP1A;RAP1B	+	+	+	+	+	+	23.9391	25.5928	25.7141	23.9095	24.6232	25.1358	Vesicle	Exosome
P62873-2;P62873;P16520-2;P16520	Guanine nucleotide-binding protein G(I)/G(S)/G(T) subunit beta-1	GNB1	+	+	+	+	+	+	21.0655	22.7399	23.7391	21.683	20.8057	22.2975	Vesicle	Exosome
P62879;P62879-2;Q9HAV0	Guanine nucleotide-binding protein G(I)/G(S)/G(T) subunit beta-2	GNB2	+	+	+	+	+	+	23.1499	25.1891	25.0999	23.8891	23.9327	24.4179	Vesicle	Exosome
P62937;P62937-2;P0DN26;A0A0B4J2A2;A0A075B767;A0A075B759;Q9Y536;F5H284	Peptidyl-prolyl cis-trans isomerase A;Peptidyl-prolyl cis-trans isomerase A, N-terminally processed	PPIA	+	+	+	+	+	+	23.7443	24.5709	25.1219	24.2897	24.5973	24.9985	Vesicle	Exosome
P62942	Peptidyl-prolyl cis-trans isomerase FKBP1A	FKBP1A	+	+	+	+		+	20.9546	22.4535	21.9909	20.6789	18.704	22.5331	Vesicle	Exosome
P62993;P62993-2	Growth factor receptor-bound protein 2	GRB2			+				18.0544	18.1814	21.2197	18.1194	18.6178	18.4038	Vesicle	Exosome
P63000;P63000-2;P60763;P15153	Ras-related C3 botulinum toxin substrate 1	RAC1	+	+	+	+	+	+	22.1704	22.8226	24.3053	20.3753	21.9112	22.6737	Vesicle	Exosome
P63010-3;P63010;P63010-2	AP-2 complex subunit beta	AP2B1	+	+	+		+	+	20.2685	19.0036	20.109	18.5009	21.9052	20.5485	Vesicle	Exosome
P63092-3;P63092-2;P63092;P63092-4;Q5JWF2-2;Q5JWF2;P38405;P38405-2	Guanine nucleotide-binding protein G(s) subunit alpha isoforms short;Guanine nucleotide-binding protein G(s) subunit alpha isoforms XLas	GNAS	+	+	+	+	+	+	20.336	23.9835	25.5112	20.6789	22.6822	23.6902	Vesicle	Exosome
P63096;P63096-2	Guanine nucleotide-binding protein G(i) subunit alpha-1	GNAI1		+	+		+	+	18.0321	19.9466	20.8656	17.9737	20.2753	20.1948	Vesicle	Exosome
P63104;P63104-2	14-3-3 protein zeta/delta	YWHAZ	+	+	+	+	+	+	24.4405	24.7073	25.3773	24.8035	24.4479	25.2494	Vesicle	Exosome
Q00005-6;Q00005;Q00005-2;P63151;Q00005-3;Q66LE6;P63151-2;Q00005-4;Q00005-5;Q00005-7	Serine/threonine-protein phosphatase 2A 55 kDa regulatory subunit B beta isoform;	PPP2R2B;PPP2R2A;PPP2R2D			+	+	+	+	17.9552	18.4123	19.5544	18.6022	18.9169	19.6109	Vesicle	Exosome
Q96FJ2;P63167	Dynein light chain 2, cytoplasmic;Dynein light chain 1, cytoplasmic	DYNLL2;DYNLL1	+	+	+	+		+	19.6223	19.8244	20.794	20.0386	18.7602	20.4393	Vesicle	Exosome
P63241;P63241-2;Q9GZV4;Q6IS14	Eukaryotic translation initiation factor 5A-1	EIF5A	+	+	+	+	+	+	21.0981	22.7072	22.9713	21.9149	22.4788	23.1785	Vesicle	Exosome
P68032;P63267;P62736;P63267-2	Actin, alpha cardiac muscle 1;Actin, gamma-enteric smooth muscle;Actin, aortic smooth muscle	ACTC1;ACTG2;ACTA2	+	+	+	+	+	+	27.0618	27.1465	27.8439	27.9288	25.6969	28.5596	Vesicle	Exosome
Q5VTE0;P68104;P68104-2;Q05639	Putative elongation factor 1-alpha-like 3;Elongation factor 1-alpha 1;Elongation factor 1-alpha 2	EEF1A1P5;EEF1A1;EEF1A2	+	+	+	+	+	+	23.6511	24.2133	24.6852	24.2563	25.3892	25.4609	Vesicle	Exosome
P68133	Actin, alpha skeletal muscle	ACTA1		+		+		+	18.789	19.7362	18.0308	20.2607	18.3837	21.4858	Vesicle	Exosome
Q9BQE3;P68363;P68363-2;Q71U36-2;Q71U36;P0DPH8;P0DPH7;P0DPH7-2;Q9NY65-2;Q9NY65;Q6PEY2;Q9H853	Tubulin alpha-1C chain;Tubulin alpha-1B chain;Tubulin alpha-1A chain;Tubulin alpha-8 chain;Tubulin alpha-3E chain	TUBA1C;TUBA1B;TUBA1A;TUBA8;TUBA3E	+	+	+	+	+	+	23.6774	24.4611	24.5462	24.2908	24.6002	25.5324	Vesicle	Exosome
P68366-2;P68366	Tubulin alpha-4A chain	TUBA4A		+					17.9715	19.9057	18.1829	18.5415	17.9637	18.2697	Vesicle	Exosome
P68371;P04350;Q3ZCM7	Tubulin beta-4B chain;Tubulin beta-4A chain	TUBB4B;TUBB4A	+	+	+	+	+	+	20.4106	22.1214	23.0088	22.0169	23.1009	24.0401	Vesicle	Exosome
P68402;P68402-3;P68402-2;P68402-4	Platelet-activating factor acetylhydrolase IB subunit beta	PAFAH1B2			+	+		+	18.8765	18.6222	19.428	20.0976	17.8581	21.2321	Vesicle	Exosome
P68871	Hemoglobin subunit beta;LVV-hemorphin-7;Spinorphin	HBB	+	+	+	+	+	+	27.5676	26.8	26.3204	28.1986	27.0268	28.286	Vesicle	Exosome
P69892;P69891	Hemoglobin subunit gamma-2;Hemoglobin subunit gamma-1	HBG2;HBG1				+	+	+	18.9078	18.6827	18.5832	18.3021	19.4986	19.3452	Vesicle	Exosome
P69905	Hemoglobin subunit alpha	HBA1	+	+	+	+	+	+	26.6945	26.2466	24.5837	27.0734	26.6754	27.4338	Vesicle	Exosome
P78368;Q9HCP0-2;Q9HCP0	Casein kinase I isoform gamma-2;Casein kinase I isoform gamma-1	CSNK1G2;CSNK1G1			+				18.2961	18.3632	19.3297	18.2725	18.1239	18.4404	Vesicle	Exosome
P78369	Claudin-10	CLDN10		+	+				18.1379	18.2337	18.5938	18.3126	18.8911	18.4091	Vesicle
P78371-2;P78371	T-complex protein 1 subunit beta	CCT2					+	+	18.6333	18.5524	18.663	19.3885	19.6229	20.8935	Vesicle	Exosome
P78417;P78417-3;P78417-2	Glutathione S-transferase omega-1	GSTO1	+	+	+	+	+	+	19.7043	19.3702	20.1223	19.9609	19.1136	20.4023	Vesicle	Exosome
P78509-3;P78509-2;P78509	Reelin	RELN	+	+					19.4596	20.6303	17.5472	18.1216	18.3797	18.229	Vesicle	Exosome
P79483;Q30154	HLA class II histocompatibility antigen, DR beta 3 chain;HLA class II histocompatibility antigen, DR beta 5 chain	HLA-DRB3;HLA-DRB5	+	+		+	+		20.1203	19.6584	17.2399	19.7698	18.7708	17.5625	Vesicle	Exosome
P80108	Phosphatidylinositol-glycan-specific phospholipase D	GPLD1				+	+		18.5782	18.3799	17.4317	19.7539	18.6927	17.9797	Vesicle
P80188;P80188-2	Neutrophil gelatinase-associated lipocalin	LCN2	+		+	+		+	23.5242	18.3135	21.1811	21.8452	18.2895	22.3961	Vesicle	Exosome
P80511	Protein S100-A12;Calcitermin	S100A12	+		+	+		+	26.4984	18.3005	21.2258	25.434	18.6985	23.1041	Vesicle
P80723;P80723-2	Brain acid soluble protein 1	BASP1	+	+	+	+	+	+	22.2597	23.0324	25.3235	22.7907	22.4551	24.1016	Vesicle	Exosome
P80748	Ig lambda chain V-III region LOI		+	+	+	+	+	+	24.944	24.0334	24.0324	24.3271	23.1915	24.2705
P82094;P82094-2	TATA element modulatory factor	TMF1	+						19.7049	17.8603	18.12	18.3458	18.47	18.5901	Vesicle	Exosome
P82980	Retinol-binding protein 5	RBP5	+		+	+	+	+	19.1258	18.7681	19.3185	20.0351	21.1654	21.1389	Vesicle	Exosome
P84095	Rho-related GTP-binding protein RhoG	RHOG		+	+			+	17.9899	19.7983	21.3842	18.9319	17.9443	19.5744	Vesicle	Exosome
P98088	Mucin-5AC	MUC5AC	+		+				20.1627	18.5675	19.4987	18.84	18.678	18.201	Vesicle	Exosome
P98160	Basement membrane-specific heparan sulfate proteoglycan core protein;Endorepellin;LG3 peptide	HSPG2	+	+	+	+	+	+	28.7673	29.5983	27.7339	28.1445	29.3774	29.4676	Vesicle	Exosome
P98164	Low-density lipoprotein receptor-related protein 2	LRP2	+	+	+	+	+	+	25.8239	26.5646	26.4508	24.0069	23.7791	26.604	Vesicle	Exosome
P98196	Probable phospholipid-transporting ATPase IH	ATP11A					+		18.1611	18.4424	18.2209	18.8607	18.9399	18.2978	Vesicle	Exosome
Q00325-2;Q00325	Phosphate carrier protein, mitochondrial	SLC25A3						+	18.0473	18.2756	17.6564	18.516	18.1448	19.0443	Vesicle	Exosome
Q00610-2;Q00610;P53675-2;P53675	Clathrin heavy chain 1	CLTC	+	+	+	+	+	+	20.3216	19.4505	20.9368	21.1419	21.4047	23.3382	Vesicle	Exosome
Q00796;Q00796-2	Sorbitol dehydrogenase	SORD			+	+	+	+	18.7328	18.8887	21.0624	20.4226	20.206	22.8773	Vesicle	Exosome
Q00839-2;Q00839	Heterogeneous nuclear ribonucleoprotein U	HNRNPU					+		18.016	18.3461	18.5321	17.5751	19.1561	17.7117	Vesicle	Exosome
Q01518;Q01518-2;P40123	Adenylyl cyclase-associated protein 1	CAP1	+	+	+	+		+	25.1548	22.911	24.2037	24.5447	18.4657	24.6489	Vesicle	Exosome
Q01628;P13164	Interferon-induced transmembrane protein 3;Interferon-induced transmembrane protein 1	IFITM3;IFITM1	+	+	+			+	20.2404	20.1225	22.1232	18.6356	18.5423	20.0512	Vesicle	Exosome
Q01629	Interferon-induced transmembrane protein 2	IFITM2	+						18.5829	19.0244	17.9895	18.6205	18.4722	17.9692	Vesicle	Exosome
Q01995	Transgelin	TAGLN				+			17.8028	18.1743	18.1991	18.433	18.0945	17.8164	Vesicle	Exosome
Q02083;Q02083-2;Q02083-3	N-acylethanolamine-hydrolyzing acid amidase;	NAAA	+	+	+				19.3456	19.1449	20.8005	18.3571	19.0275	18.0596	Vesicle
Q02224-3;Q02224	Centromere-associated protein E	CENPE	+			+			19.724	18.6699	17.8843	19.6724	18.31	17.9855	Vesicle	Exosome
Q02383	Semenogelin-2	SEMG2			+			+	18.3553	18.2182	18.5417	18.3639	18.5616	19.3845	Vesicle	Exosome
Q02413	Desmoglein-1	DSG1			+	+	+	+	18.386	18.4824	20.7739	19.7108	23.4209	23.0203	Vesicle	Exosome
Q02487-2;Q02487	Desmocollin-2	DSC2		+					18.7754	19.7995	18.3424	18.9147	19.3267	18.0063	Vesicle	Exosome
Q02750-2;Q02750	Dual specificity mitogen-activated protein kinase kinase 1	MAP2K1						+	18.5567	18.7481	17.8137	18.4193	18.9719	18.67	Vesicle	Exosome
Q02818	Nucleobindin-1	NUCB1			+			+	18.4061	18.4431	19.8054	18.116	18.4975	20.3452	Vesicle	Exosome
Q03001-3								+	18.2118	18.2673	18.2245	17.6909	18.6414	20.2547	Vesicle	Exosome
Q03154;Q03154-3;Q03154-2;Q03154-4	Aminoacylase-1	ACY1	+	+	+	+	+	+	26.1196	25.6055	25.7508	26.352	24.7533	27.0184	Vesicle	Exosome
Q03167-2;Q03167	Transforming growth factor beta receptor type 3	TGFBR3	+		+			+	19.3432	18.8676	19.1491	18.1049	18.414	19.4687	Vesicle	Exosome
Q03169	Tumor necrosis factor alpha-induced protein 2	TNFAIP2	+	+	+	+	+	+	20.9355	20.6306	21.9381	19.8434	19.1964	20.3733	Vesicle	Exosome
Q03933-2;Q03933	Heat shock factor protein 2	HSF2				+			18.3687	17.5801	18.6846	18.7303	18.3242	17.6182	Vesicle
Q04609-8;Q04609;Q04609-10;Q04609-6;Q04609-9;Q04609-7;Q9HBA9;Q04609-3	Glutamate carboxypeptidase 2;Putative N-acetylated-alpha-linked acidic dipeptidase	FOLH1;FOLH1B	+		+			+	19.44	18.4624	20.1985	18.1973	17.9026	19.9586	Vesicle	Exosome
Q04756	Hepatocyte growth factor activator;Hepatocyte growth factor activator short chain;Hepatocyte growth factor activator long chain	HGFAC		+		+	+		18.5965	19.6432	18.1614	19.7856	19.3915	17.9104	Vesicle	Exosome
Q04760;Q04760-2	Lactoylglutathione lyase	GLO1		+	+	+	+	+	19.0467	20.1612	21.0552	19.9859	19.2233	20.8032	Vesicle	Exosome
Q04828;P52895;P52895-2;P17516	Aldo-keto reductase family 1 member C1;Aldo-keto reductase family 1 member C2	AKR1C1;AKR1C2	+	+	+		+	+	18.9554	22.2538	21.97	18.0815	20.4295	22.7367	Vesicle	Exosome
Q04917	14-3-3 protein eta	YWHAH			+				18.2864	18.211	19.0948	18.0822	18.273	17.9002	Vesicle	Exosome
Q05513-2;Q05513-3;Q05513	Protein kinase C zeta type	PRKCZ		+				+	18.299	19.6173	17.1577	18.8128	18.825	19.7002	Vesicle	Exosome
Q05707-3;Q05707-2;Q05707	Collagen alpha-1(XIV) chain	COL14A1		+	+		+	+	19.3156	20.0683	20.1611	17.716	19.5204	19.5314	Vesicle	Exosome
Q06033-2;Q06033	Inter-alpha-trypsin inhibitor heavy chain H3	ITIH3	+	+		+	+		19.8154	20.9803	17.8702	18.7398	20.2549	17.4423	Vesicle	Exosome
Q06278	Aldehyde oxidase	AOX1			+		+	+	18.2946	18.371	19.2968	18.3392	19.1173	19.1508	Vesicle	Exosome
Q06323;Q06323-3;Q06323-2	Proteasome activator complex subunit 1	PSME1	+		+	+			20.6508	18.2225	19.2217	19.768	18.3288	18.7171	Vesicle	Exosome
Q06495-2;Q06495	Sodium-dependent phosphate transport protein 2A	SLC34A1	+						18.9449	18.577	18.0394	17.723	18.8364	17.6747	Vesicle	Exosome
Q06830	Peroxiredoxin-1	PRDX1	+	+	+	+	+	+	20.5676	21.6336	21.8032	21.9791	22.1007	22.7431	Vesicle	Exosome
Q07075	Glutamyl aminopeptidase	ENPEP	+	+	+	+	+	+	27.0922	26.6785	26.9055	26.9743	25.2545	26.8348	Vesicle	Exosome
Q07617	Sperm-associated antigen 1	SPAG1			+				18.059	18.0002	19.9032	18.1384	19.1125	18.3975	Vesicle	Exosome
Q07837;Q07837-5;Q07837-7;Q07837-6;Q07837-3;Q07837-2;Q07837-4	Neutral and basic amino acid transport protein rBAT	SLC3A1	+	+	+	+	+	+	21.8776	21.0527	21.3414	21.3053	21.5733	23.6739	Vesicle	Exosome
Q07960	Rho GTPase-activating protein 1	ARHGAP1	+	+	+	+	+	+	22.1924	21.4522	22.7095	21.8671	20.3013	22.1937	Vesicle	Exosome
Q08174;Q08174-2	Protocadherin-1	PCDH1		+		+		+	18.6607	19.4782	18.2812	18.8278	18.0862	21.4459	Vesicle	Exosome
Q08188	Protein-glutamine gamma-glutamyltransferase E;	TGM3			+			+	17.9926	18.1587	19.9772	18.3248	18.6017	19.9829	Vesicle	Exosome
Q08257;Q08257-3;Q08257-2	Quinone oxidoreductase	CRYZ		+	+		+	+	18.7461	21.2062	21.3437	18.7085	20.8867	21.797	Vesicle	Exosome
Q08345-2;Q08345-6;Q08345;Q08345-5;Q08345-4	Epithelial discoidin domain-containing receptor 1	DDR1		+	+	+		+	18.1568	20.3622	20.8094	19.5467	18.4996	20.8855	Vesicle	Exosome
Q08379-2;Q08379	Golgin subfamily A member 2	GOLGA2		+					18.2166	19.4474	18.0924	18.1559	18.5964	17.7052	Vesicle	Exosome
Q08380	Galectin-3-binding protein	LGALS3BP	+	+	+	+	+	+	26.7354	27.4191	27.2538	25.17	24.6554	27.2846	Vesicle	Exosome
Q08426-2;Q08426	Peroxisomal bifunctional enzyme;Enoyl-CoA hydratase/3,2-trans-enoyl-CoA isomerase;3-hydroxyacyl-CoA dehydrogenase	EHHADH						+	17.6729	18.519	17.289	18.2381	18.7178	18.1669	Vesicle	Exosome
Q08431-2;Q08431-3;Q08431-4;Q08431	Lactadherin;Lactadherin short form;Medin	MFGE8				+			18.0279	18.3842	17.9907	18.5405	18.1568	18.1658	Vesicle	Exosome
Q08554-2;Q08554	Desmocollin-1	DSC1			+		+	+	18.2024	18.6576	19.3978	18.5524	20.9442	21.9318	Vesicle	Exosome
Q08623-3;Q08623;Q08623-4	Pseudouridine-5-phosphatase	HDHD1	+		+				18.4012	17.8822	17.6454	18.5065	17.857	18.1324	Vesicle
Q09328	Alpha-1,6-mannosylglycoprotein 6-beta-N-acetylglucosaminyltransferase A	MGAT5			+				18.1235	18.3897	19.2944	17.9846	18.7099	17.6934	Vesicle	Exosome
Q09666;Q09666-2	Neuroblast differentiation-associated protein AHNAK	AHNAK		+	+	+		+	18.3832	19.8913	19.7728	19.8678	18.9066	22.4991	Vesicle	Exosome
Q0VAK6;Q0VAK6-2	Leiomodin-3	LMOD3	+	+				+	22.4045	21.6527	18.4052	18.0428	17.985	23.7491	Vesicle
Q0VGL1	Ragulator complex protein LAMTOR4;Ragulator complex protein LAMTOR4, N-terminally processed	LAMTOR4					+		18.9395	18.7488	18.32	18.6797	18.478	18.2675		Exosome
Q10567-4;Q10567-3;Q10567-2;Q10567	AP-1 complex subunit beta-1	AP1B1	+			+	+	+	20.4339	18.7473	18.5367	20.255	18.9451	19.1797	Vesicle	Exosome
Q10588-2;Q10588	ADP-ribosyl cyclase/cyclic ADP-ribose hydrolase 2	BST1	+	+	+	+	+	+	21.7056	22.6155	24.1959	22.276	21.9091	22.4832	Vesicle	Exosome
Q10589-2;Q10589	Bone marrow stromal antigen 2	BST2			+				18.3822	18.5564	20.8068	17.8367	18.393	17.9257	Vesicle	Exosome
Q11201	CMP-N-acetylneuraminate-beta-galactosamide-alpha-2,3-sialyltransferase 1	ST3GAL1			+				18.7725	18.0247	19.001	18.3097	18.8808	18.2349	Vesicle	Exosome
Q12768	WASH complex subunit strumpellin	KIAA0196			+				18.0309	18.2322	18.1792	17.6668	18.7924	18.2087	Vesicle	Exosome
Q12792-4;Q12792;Q12792-3;Q6IBS0	Twinfilin-1	TWF1		+	+			+	18.0402	19.9139	19.538	18.296	19.1027	20.749	Vesicle	Exosome
Q12794-2;Q12794;Q12794-7;Q12794-4;Q12794-3;Q12794-6;Q12794-5	Hyaluronidase-1	HYAL1	+	+	+	+	+	+	23.6945	23.9451	24.4984	22.7994	20.4519	24.7136	Vesicle	Exosome
Q12805-5;Q12805-2;Q12805-4;Q12805-3;Q12805	EGF-containing fibulin-like extracellular matrix protein 1	EFEMP1	+	+	+	+	+	+	24.6538	23.8818	23.4702	24.1079	22.0268	23.8925	Vesicle	Exosome
Q12860-3;Q12860-2;Q12860	Contactin-1	CNTN1			+	+		+	18.8006	18.3972	18.6098	18.1282	18.5013	18.8583	Vesicle	Exosome
Q12905	Interleukin enhancer-binding factor 2	ILF2	+						19.345	18.3414	18.3478	18.5698	18.5428	17.852	Vesicle	Exosome
Q12907	Vesicular integral-membrane protein VIP36	LMAN2	+	+	+	+	+	+	28.8677	29.4618	29.1639	28.2477	28.7078	29.7028	Vesicle	Exosome
Q12913;Q12913-2	Receptor-type tyrosine-protein phosphatase eta	PTPRJ	+	+	+		+	+	20.9679	23.3272	23.4715	18.2371	19.2341	20.3509	Vesicle	Exosome
Q12923-2;Q12923-3;Q12923;Q12923-4	Tyrosine-protein phosphatase non-receptor type 13	PTPN13		+	+	+	+	+	18.1867	22.0374	21.2573	20.7357	21.494	21.9637	Vesicle	Exosome
Q12929;Q12929-2	Epidermal growth factor receptor kinase substrate 8	EPS8	+	+	+	+	+	+	23.2616	25.1819	27.1254	19.9718	20.4648	23.4544	Vesicle	Exosome
Q13018;Q13018-2	Secretory phospholipase A2 receptor;Soluble secretory phospholipase A2 receptor	PLA2R1			+	+	+	+	18.1635	17.9986	20.4009	19.3322	19.0023	19.4143	Vesicle
Q13021	MAL-like protein	MALL	+			+			19.5801	18.4017	18.4958	19.2067	19.232	17.6447	Vesicle
Q13093	Platelet-activating factor acetylhydrolase	PLA2G7	+						19.2744	18.2214	18.0215	18.265	17.8944	18.1308	Vesicle
Q13113	PDZK1-interacting protein 1	PDZK1IP1	+		+	+	+	+	18.5954	18.212	19.1299	19.9145	19.5067	20.1743	Vesicle	Exosome
Q13126-7;Q13126-4;Q13126;Q13126-6;Q13126-5;Q13126-3;Q13126-2	S-methyl-5-thioadenosine phosphorylase	MTAP						+	18.6171	18.5226	18.0882	18.5121	18.7731	19.3474	Vesicle	Exosome
Q13183;Q13183-2;Q13183-3	Solute carrier family 13 member 2	SLC13A2	+		+		+		19.4016	18.5928	19.3261	18.1985	19.0702	18.6627	Vesicle	Exosome
Q13201;Q13201-2	Multimerin-1;Platelet glycoprotein Ia*;155 kDa platelet multimerin	MMRN1	+	+					19.4874	21.2103	18.2821	18.316	18.706	17.3782	Vesicle	Exosome
Q13228-2;Q13228-3;Q13228;Q13228-4	Selenium-binding protein 1	SELENBP1	+	+	+	+	+	+	21.3534	22.3061	22.4991	21.7924	20.7058	23.0294	Vesicle	Exosome
Q13231-2;Q13231-3;Q13231-4;Q13231	Chitotriosidase-1	CHIT1		+		+			18.529	19.0155	18.3134	19.1588	18.5381	18.0118	Vesicle
Q13277-2;Q13277-3;Q13277	Syntaxin-3	STX3	+	+	+		+	+	21.2718	21.3828	22.5184	17.667	20.6824	22.0061	Vesicle	Exosome
Q13332-7;Q13332-5;Q13332-6;Q13332-3;Q13332-4;Q13332-2;Q13332	Receptor-type tyrosine-protein phosphatase S	PTPRS		+	+	+		+	18.3702	19.6781	19.3907	20.1876	18.3039	19.9663	Vesicle	Exosome
Q13425-2;Q13425	Beta-2-syntrophin	SNTB2				+	+		17.9915	18.4383	18.4017	20.1679	22.6791	17.8227	Vesicle	Exosome
Q13469-5;Q13469-3;Q13469-4;Q13469-2;Q13469	Nuclear factor of activated T-cells, cytoplasmic 2	NFATC2	+						20.9598	18.6135	18.5991	18.5328	18.4593	17.5099	Vesicle
Q13491-4					+				17.971	18.3434	18.674	18.9744	18.0868	18.0211	Vesicle
Q13492-4;Q13492-3;Q13492-2;Q13492-5;Q13492	Phosphatidylinositol-binding clathrin assembly protein	PICALM	+	+	+	+		+	19.5822	20.4026	21.1221	19.3999	18.6863	20.1975	Vesicle	Exosome
Q13508-2;Q13508-3;Q13508	Ecto-ADP-ribosyltransferase 3	ART3	+	+		+			23.9042	22.5085	17.59	23.6446	18.1179	17.8109	Vesicle
Q13510-2;Q13510;Q13510-3	Acid ceramidase;Acid ceramidase subunit alpha;Acid ceramidase subunit beta	ASAH1	+	+	+	+	+	+	25.6494	25.8955	26.3211	24.9768	24.6636	25.8943	Vesicle	Exosome
Q13526	Peptidyl-prolyl cis-trans isomerase NIMA-interacting 1	PIN1			+				18.0646	18.834	18.946	17.8893	18.7054	18.4258	Vesicle	Exosome
Q13563-3;Q13563;Q13563-2;Q13563-4;Q13563-5	Polycystin-2	PKD2			+				17.9585	18.1996	20.7571	18.2775	18.7957	18.0442	Vesicle	Exosome
Q13576;Q13576-3;Q13576-2	Ras GTPase-activating-like protein IQGAP2	IQGAP2	+	+	+	+	+	+	19.71	19.0088	18.5115	19.8623	19.7987	21.0588	Vesicle	Exosome
Q13618-3;Q13618-2;Q13618	Cullin-3	CUL3			+				18.0493	18.508	18.7498	18.9691	18.3462	18.5751	Vesicle	Exosome
Q13621-3;Q13621	Solute carrier family 12 member 1	SLC12A1	+	+	+	+	+	+	22.7953	25.7204	26.0441	23.4551	26.1807	26.0557	Vesicle	Exosome
Q13790	Apolipoprotein F	APOF				+			17.8584	18.5498	17.7814	18.9226	18.3709	18.0499	Vesicle
Q13822;Q13822-3;Q13822-2	Ectonucleotide pyrophosphatase/phosphodiesterase family member 2	ENPP2			+	+			18.6547	18.1331	20.6015	18.9835	18.5449	18.3695	Vesicle
Q13835-2;Q13835	Plakophilin-1	PKP1			+		+	+	17.8269	18.7754	19.3836	17.9905	19.4496	19.9127	Vesicle
Q13867	Bleomycin hydrolase	BLMH		+		+	+		18.6456	19.537	17.9108	19.5224	19.8457	17.4928	Vesicle	Exosome
Q9BVA1;Q13885	Tubulin beta-2B chain;Tubulin beta-2A chain	TUBB2B;TUBB2A				+		+	18.1968	18.5042	18.2097	20.0512	18.2611	18.3936	Vesicle	Exosome
Q14002;Q14002-2	Carcinoembryonic antigen-related cell adhesion molecule 7	CEACAM7	+		+	+		+	23.756	18.6577	22.4893	21.6767	18.4931	21.1437	Vesicle
Q14019	Coactosin-like protein	COTL1	+	+	+	+	+	+	25.3459	24.2535	21.5357	23.8419	23.4982	24.2451	Vesicle	Exosome
Q14108;Q14108-2	Lysosome membrane protein 2	SCARB2	+	+	+	+	+	+	23.8324	25.4775	25.0853	20.3017	21.2756	22.4139	Vesicle	Exosome
Q14112-2;Q14112	Nidogen-2	NID2	+	+		+	+	+	21.0641	20.861	17.5453	22.1509	20.1941	20.6136	Vesicle	Exosome
Q14117	Dihydropyrimidinase	DPYS					+	+	18.2615	18.0526	18.426	18.1722	20.6323	18.977	Vesicle	Exosome
Q14118	Dystroglycan;Alpha-dystroglycan;Beta-dystroglycan	DAG1				+		+	18.183	18.8535	18.0472	20.2552	19.1285	20.427	Vesicle	Exosome
Q14142-4;Q14142-2;Q14142-3;Q14142	Tripartite motif-containing protein 14	TRIM14	+	+					19.7365	19.2209	18.3141	18.6227	18.5872	18.3088	Vesicle
Q14156-3;Q14156-2;Q14156	Protein EFR3 homolog A	EFR3A		+	+		+	+	18.2072	20.033	20.0445	17.8496	19.3382	19.5139	Vesicle	Exosome
Q14165	Malectin	MLEC				+			18.5927	18.1144	18.0209	18.9826	17.9357	18.3756	Vesicle	Exosome
Q14204	Cytoplasmic dynein 1 heavy chain 1	DYNC1H1	+	+	+	+	+	+	19.6158	19.8023	20.0003	19.6277	20.1604	21.9395	Vesicle	Exosome
Q14247-3;Q14247;Q14247-2	Src substrate cortactin	CTTN						+	18.4649	18.2669	17.8361	18.707	18.3343	20.6548	Vesicle	Exosome
Q14254	Flotillin-2	FLOT2	+	+	+		+	+	22.733	24.5127	24.7247	18.0176	20.8824	22.1356	Vesicle	Exosome
Q14314	Fibroleukin	FGL2	+	+	+	+	+	+	20.4866	21.5978	23.5694	21.3329	21.0814	23.6955	Vesicle	Exosome
Q14324	Myosin-binding protein C, fast-type	MYBPC2				+			18.9409	18.4376	18.2135	18.8383	18.0317	17.5548	Vesicle	Exosome
Q14344;Q14344-2	Guanine nucleotide-binding protein subunit alpha-13	GNA13	+	+	+	+	+	+	20.4713	22.904	24.3891	20.6038	21.5608	22.5341	Vesicle	Exosome
Q14353;Q14353-2	Guanidinoacetate N-methyltransferase	GAMT			+	+	+	+	18.519	18.548	19.0324	19.6277	20.0478	19.4906	Vesicle
Q14376;Q14376-2	UDP-glucose 4-epimerase	GALE					+	+	18.3456	18.818	17.7853	18.0056	19.2169	18.6159	Vesicle	Exosome
Q14393-5;Q14393-4;Q14393-3;Q14393;Q14393-1	Growth arrest-specific protein 6	GAS6			+			+	18.2317	18.3556	20.9361	18.358	18.6122	20.7933	Vesicle	Exosome
Q14451-4;Q14451;Q14451-3	Growth factor receptor-bound protein 7	GRB7		+	+				18.3123	20.4925	21.1277	18.441	18.2597	18.0075	Vesicle	Exosome
Q14515-2;Q14515	SPARC-like protein 1	SPARCL1			+			+	19.0328	18.1851	18.7306	18.5091	18.7964	18.7851	Vesicle
Q14624;Q14624-3;Q14624-2;Q14624-4	Inter-alpha-trypsin inhibitor heavy chain H4;70 kDa inter-alpha-trypsin inhibitor heavy chain H4;35 kDa inter-alpha-trypsin inhibitor heavy chain H4	ITIH4	+	+	+	+	+	+	31.3382	31.0974	30.6303	31.1972	31.0848	31.3493	Vesicle	Exosome
Q14642	Type I inositol 1,4,5-trisphosphate 5-phosphatase	INPP5A		+	+			+	18.1315	20.3273	19.8285	18.4621	18.6704	20.9439	Vesicle	Exosome
Q14651	Plastin-1	PLS1		+	+	+	+	+	17.673	21.48	22.4804	19.0165	19.8717	23.6681	Vesicle	Exosome
Q14697;Q14697-2	Neutral alpha-glucosidase AB	GANAB			+				18.0431	17.9455	18.9493	18.6326	18.3401	18.507	Vesicle	Exosome
Q14699	Raftlin	RFTN1			+				18.2325	18.2211	18.0296	17.7808	18.5	17.8719	Vesicle	Exosome
Q14764	Major vault protein	MVP				+	+	+	18.5021	18.9083	17.4919	18.9187	18.5714	19.613	Vesicle	Exosome
Q14894	Ketimine reductase mu-crystallin	CRYM			+	+	+	+	18.1566	18.2411	20.5217	18.8763	20.159	22.232	Vesicle	Exosome
Q14914;Q14914-2	Prostaglandin reductase 1	PTGR1	+	+	+	+	+	+	20.5981	22.3515	23.1452	22.6197	21.2775	23.1655	Vesicle	Exosome
Q14956-2;Q14956	Transmembrane glycoprotein NMB	GPNMB		+					18.4275	18.356	18.373	18.7185	18.4434	18.2578	Vesicle	Exosome
Q14974-2;Q14974	Importin subunit beta-1	KPNB1				+	+	+	18.1125	17.8493	17.7636	19.5189	19.052	20.2481	Vesicle	Exosome
Q14C86-3;Q14C86-4;Q14C86-5;Q14C86-2;Q14C86;Q14C86-6	GTPase-activating protein and VPS9 domain-containing protein 1	GAPVD1						+	18.0971	18.7357	18.0164	18.0804	18.6286	19.4211	Vesicle
Q14CN2;Q14CN2-2	Calcium-activated chloride channel regulator 4;	CLCA4	+		+	+		+	19.8629	17.7677	20.8367	20.7404	17.9379	21.1703	Vesicle	Exosome
Q15019;Q15019-3;Q15019-2	Septin-2	SEPT2			+	+	+	+	18.1062	18.1942	19.2033	19.5481	19.8913	21.4613	Vesicle	Exosome
Q15053	Uncharacterized protein KIAA0040	KIAA0040		+		+			18.4157	19.1624	17.7075	18.7698	18.3806	17.6807	Vesicle
Q15063-7;Q15063-6;Q15063-4;Q15063-2;Q15063-3;Q15063-5;Q15063	Periostin	POSTN	+						18.792	18.6354	17.9751	17.8692	18.0433	18.3702	Vesicle	Exosome
Q15080;Q15080-3	Neutrophil cytosol factor 4	NCF4				+			18.5012	19.1118	18.5117	18.4927	18.3586	17.528	Vesicle	Exosome
Q15113	Procollagen C-endopeptidase enhancer 1	PCOLCE		+					18.8109	19.6403	17.667	17.9295	18.2324	18.4225	Vesicle	Exosome
Q15121;Q15121-2	Astrocytic phosphoprotein PEA-15	PEA15	+	+	+	+	+	+	19.3807	19.5257	21.3679	20.3073	19.3498	21.0164	Vesicle
Q15126	Phosphomevalonate kinase	PMVK						+	18.0889	18.4536	17.422	18.3495	18.6422	19.0908	Vesicle	Exosome
Q15181	Inorganic pyrophosphatase	PPA1	+	+	+		+	+	18.552	21.1217	20.7873	18.3879	20.3443	21.7776	Vesicle	Exosome
Q15257-3;Q15257-2;Q15257;Q15257-4	Serine/threonine-protein phosphatase 2A activator	PPP2R4	+	+	+	+	+	+	20.617	19.6682	21.4882	20.9731	20.4983	21.0712	Vesicle	Exosome
Q15274	Nicotinate-nucleotide pyrophosphorylase [carboxylating]	QPRT	+	+	+	+	+	+	20.0377	21.3472	20.4541	21.3311	20.8532	20.9343	Vesicle	Exosome
Q15286;Q15286-2	Ras-related protein Rab-35	RAB35		+	+	+	+	+	18.2323	21.7263	22.4866	19.406	19.6951	20.7232	Vesicle	Exosome
Q15365	Poly(rC)-binding protein 1	PCBP1			+	+		+	18.3052	18.236	19.6254	19.8583	18.227	20.5611	Vesicle	Exosome
Q15404-2;Q15404	Ras suppressor protein 1	RSU1			+	+		+	18.8607	18.6938	20.718	19.0722	18.4486	19.6783	Vesicle	Exosome
Q15417;Q15417-3;Q15417-2	Calponin-3	CNN3						+	18.072	18.1961	17.7938	18.3248	18.4068	19.9044	Vesicle	Exosome
Q15435-5;Q15435-4;Q15435-3;Q15435-2;Q15435	Protein phosphatase 1 regulatory subunit 7	PPP1R7			+				19.2587	18.4227	18.3868	17.8601	19.2336	17.7129	Vesicle	Exosome
Q15485-2;Q15485	Ficolin-2	FCN2	+	+	+	+	+	+	23.9401	23.1074	22.8078	23.5552	23.1009	24.2767	Vesicle	Exosome
Q15555-2;Q15555-4;Q15555-5;Q15555-3;Q15555	Microtubule-associated protein RP/EB family member 2	MAPRE2		+					18.7472	18.9557	18.1646	18.1475	18.591	17.8324	Vesicle	Exosome
Q15582	Transforming growth factor-beta-induced protein ig-h3	TGFBI		+					18.2745	20.2683	18.0023	18.6586	18.6597	18.8251	Vesicle	Exosome
Q15599;Q15599-2;Q15599-3	Na(+)/H(+) exchange regulatory cofactor NHE-RF2	SLC9A3R2			+	+			19.0039	18.5387	20.3212	19.1127	17.9878	18.1569	Vesicle	Exosome
Q15631;Q15631-2	Translin	TSN	+			+			21.4169	18.6371	17.8032	20.4835	18.6	18.6784	Vesicle	Exosome
Q15642-5;Q15642-4;Q15642-2;Q15642-3;Q15642	Cdc42-interacting protein 4	TRIP10						+	18.5268	18.3782	17.8731	18.668	18.4757	18.6665	Vesicle	Exosome
Q15758	Neutral amino acid transporter B(0)	SLC1A5						+	17.9867	17.7128	18.1146	17.8097	18.3917	18.9767	Vesicle	Exosome
Q15797;Q15797-2	Mothers against decapentaplegic homolog 1	SMAD1	+	+	+				18.8077	18.9364	20.6682	19.0119	18.1824	17.6433	Vesicle
Q15828	Cystatin-M	CST6					+	+	17.6789	18.4205	18.2463	18.5553	19.5056	18.99	Vesicle
Q15831-2;Q15831	Serine/threonine-protein kinase STK11	STK11		+	+				18.5647	19.1555	19.0546	18.0476	18.713	18.1929	Vesicle	Exosome
Q15833-2;Q15833;Q15833-3	Syntaxin-binding protein 2	STXBP2	+	+	+		+	+	20.5125	22.7894	24.6665	18.0106	22.5772	23.8984	Vesicle	Exosome
Q15847	Adipogenesis regulatory factor	ADIRF		+	+			+	18.8145	19.5192	19.0475	18.1737	18.1595	19.1331		Exosome
Q15848	Adiponectin	ADIPOQ	+	+	+	+	+	+	22.9613	23.5588	21.4671	21.3946	21.2779	22.118	Vesicle
Q15907-2;Q15907;P62491-2;P62491	Ras-related protein Rab-11B;Ras-related protein Rab-11A	RAB11B;RAB11A	+	+	+	+	+	+	22.4215	23.3948	23.8658	22.3019	22.6351	23.1935	Vesicle	Exosome
Q16181-2;Q16181	Septin-7	SEPT7	+	+	+	+	+	+	19.2514	20.2894	21.4051	20.1369	20.1733	22.0489	Vesicle	Exosome
Q16270-2;Q16270	Insulin-like growth factor-binding protein 7	IGFBP7		+	+	+	+	+	18.5367	19.8154	19.1331	20.7437	23.6476	24.2183	Vesicle	Exosome
Q16348-2;Q16348	Solute carrier family 15 member 2	SLC15A2			+				18.3991	18.3573	18.539	18.4628	18.3507	17.3947	Vesicle	Exosome
Q16531-2;Q16531	DNA damage-binding protein 1	DDB1				+			18.693	18.2106	18.7537	19.2914	18.2767	18.0149	Vesicle	Exosome
Q16563-2;Q16563	Synaptophysin-like protein 1	SYPL1		+	+			+	18.2624	19.2067	19.6433	18.3112	18.2296	21.2633	Vesicle	Exosome
Q16610;Q16610-4;Q16610-2;Q16610-3	Extracellular matrix protein 1	ECM1	+	+	+	+		+	18.9869	21.206	19.1783	19.0483	18.7624	19.5066	Vesicle	Exosome
Q16619-2;Q16619	Cardiotrophin-1	CTF1			+				18.2136	18.2809	18.0867	18.5614	18.1648	18.2115	Vesicle
Q16651;Q16651-2	Prostasin;Prostasin light chain;Prostasin heavy chain	PRSS8	+	+	+	+	+	+	23.1151	24.5623	25.5307	21.3229	23.586	24.79	Vesicle	Exosome
Q16653-4;Q16653;Q16653-13	Myelin-oligodendrocyte glycoprotein	MOG	+			+		+	18.9309	18.2041	18.2471	19.5368	18.6383	18.8213	Vesicle
Q16661	Guanylate cyclase activator 2B;Guanylate cyclase C-activating peptide 2;Uroguanylin	GUCA2B		+			+	+	18.5634	20.1826	18.4237	18.3108	20.694	18.694	Vesicle
Q16706	Alpha-mannosidase 2	MAN2A1	+	+	+	+	+	+	20.2947	20.0766	22.0414	19.1608	20.2641	22.0688	Vesicle	Exosome
Q16769;Q16769-2	Glutaminyl-peptide cyclotransferase	QPCT	+	+	+	+	+	+	26.1567	28.2215	26.8857	24.0469	25.0052	27.5657	Vesicle	Exosome
Q16777;Q6FI13	Histone H2A type 2-C;Histone H2A type 2-A	HIST2H2AC	+			+			19.8411	17.849	17.8188	21.2702	18.4604	18.1289	Vesicle	Exosome
Q16827-2;Q16827;Q16827-4;Q16827-3;Q16827-5	Receptor-type tyrosine-protein phosphatase O	PTPRO	+	+	+	+	+	+	19.8567	22.0521	22.5899	20.9396	20.7449	21.607	Vesicle	Exosome
Q16832	Discoidin domain-containing receptor 2	DDR2			+			+	18.2926	18.3853	19.5652	18.5009	18.6513	19.8292	Vesicle	Exosome
Q16851-2;Q16851	UTP--glucose-1-phosphate uridylyltransferase	UGP2	+	+	+	+	+	+	21.5418	19.8752	21.3376	21.5136	20.5017	21.8392	Vesicle	Exosome
Q16864;Q16864-2	V-type proton ATPase subunit F	ATP6V1F		+	+	+	+	+	18.2927	20.1506	19.1317	18.963	20.1686	21.418	Vesicle	Exosome
Q17RC7	Exocyst complex component 3-like protein 4	EXOC3L4	+						19.6898	18.5275	18.1912	18.0527	18.9885	18.0823	Vesicle	Exosome
Q17RM4-3;Q17RM4-2;Q17RM4	Coiled-coil domain-containing protein 142	CCDC142			+				18.4215	18.3755	18.3849	18.657	18.3345	18.3558	Vesicle
Q1EHB4;Q1EHB4-2	Sodium-coupled monocarboxylate transporter 2	SLC5A12	+	+	+	+	+	+	19.739	19.6005	19.5661	20.303	20.8089	22.163	Vesicle	Exosome
Q1HG44;Q1HG44-2	Dual oxidase maturation factor 2	DUOXA2	+		+			+	19.3566	18.891	19.3303	18.3128	18.4817	19.4099
Q2M2H8;Q2M2H8-3	Probable maltase-glucoamylase-like protein LOC93432;Glucoamylase		+	+	+		+		19.8677	22.0907	21.0136	18.4617	19.8513	17.5495
Q2M3M2;Q2M3M2-3;Q2M3M2-2	Sodium/glucose cotransporter 4	SLC5A9					+		18.5395	17.7043	17.9445	18.2589	19.1591	18.0151	Vesicle	Exosome
Q3L8U1-2;Q3L8U1-3;Q3L8U1	Chromodomain-helicase-DNA-binding protein 9	CHD9	+						21.6714	19.0528	18.4737	18.0744	18.6247	17.8791	Vesicle	Exosome
Q3LXA3;Q3LXA3-2	Bifunctional ATP-dependent dihydroxyacetone kinase/FAD-AMP lyase (cyclizing);ATP-dependent dihydroxyacetone kinase;FAD-AMP lyase (cyclizing)	DAK			+	+	+	+	18.7242	18.7639	20.7684	20.571	21.3306	22.7127	Vesicle	Exosome
Q3MHD2;Q3MHD2-2	Protein LSM12 homolog	LSM12	+						21.4909	18.3104	18.1035	18.3591	18.8428	18.3482	Vesicle	Exosome
Q3SXY8;Q3SXY8-2;Q3SXY8-3	ADP-ribosylation factor-like protein 13B	ARL13B		+	+				18.1928	20.6388	20.2812	19.0474	18.3646	18.2851	Vesicle
Q3YBM2-2;Q3YBM2	Transmembrane protein 176B	TMEM176B	+	+					19.7314	19.5048	18.0336	17.9751	18.5869	18.1699	Vesicle
Q495M3	Proton-coupled amino acid transporter 2	SLC36A2	+		+		+	+	19.1445	18.0328	18.9592	17.801	19.2466	21.0995	Vesicle	Exosome
Q4KMG9-2;Q4KMG9	Transmembrane protein 52B	TMEM52B			+				18.6038	18.2413	18.9444	18.4272	17.7686	17.5882		Exosome
Q4KMQ2-3;Q4KMQ2;Q4KMQ2-2;Q4KMQ2-4	Anoctamin-6	ANO6	+	+	+	+		+	21.5747	22.1296	23.7808	18.8469	18.5979	22.7057	Vesicle	Exosome
Q4LDE5	Sushi, von Willebrand factor type A, EGF and pentraxin domain-containing protein 1	SVEP1	+	+					18.4632	19.7185	17.911	18.3063	18.9446	18.0243	Vesicle	Exosome
Q4U2R8-3;Q4U2R8-4;Q4U2R8-2;Q4U2R8	Solute carrier family 22 member 6	SLC22A6			+		+		18.1713	18.2204	19.0841	18.0841	19.5285	17.6905	Vesicle	Exosome
Q53FA7	Quinone oxidoreductase PIG3	TP53I3				+			18.5393	18.2714	17.4927	19.1099	17.8092	18.0712	Vesicle
Q53GD3;Q53GD3-4;Q53GD3-3;Q53GD3-2	Choline transporter-like protein 4	SLC44A4	+	+	+	+	+	+	24.6262	24.5548	26.1317	21.5765	20.4006	22.7541	Vesicle	Exosome
Q53RT3	Retroviral-like aspartic protease 1	ASPRV1			+				18.1042	18.6104	19.063	18.7825	18.1645	18.3461	Vesicle
Q53TN4-3;Q53TN4	Cytochrome b reductase 1	CYBRD1		+	+				18.012	21.3517	22.0102	18.6793	18.9627	17.6185	Vesicle	Exosome
Q53TS8-3	C2 calcium-dependent domain-containing protein 6	C2CD6		+					18.1597	27.704	17.841	18.3021	18.041	18.0228	Vesicle
Q58FF8	Putative heat shock protein HSP 90-beta 2	HSP90AB2P	+	+	+	+	+	+	19.7225	20.2494	21.021	19.3677	19.7334	21.4169
Q5IJ48-3;Q5IJ48-2;Q5IJ48	Protein crumbs homolog 2	CRB2		+	+	+	+	+	18.7643	21.0578	20.9368	20.5129	20.8722	20.8251	Vesicle	Exosome
Q5JS37;Q5JS37-2	NHL repeat-containing protein 3	NHLRC3			+			+	18.3304	18.4656	19.9198	18.8789	18.7125	19.338	Vesicle
Q5M8T2	Solute carrier family 35 member D3	SLC35D3	+	+		+			19.6895	19.3672	18.4059	18.8898	18.3523	18.4017		Exosome
Q5R3I4	Tetratricopeptide repeat protein 38	TTC38					+	+	18.1792	18.3562	17.9344	18.5109	19.1368	18.7832	Vesicle	Exosome
Q5S007	Leucine-rich repeat serine/threonine-protein kinase 2	LRRK2					+		18.1759	18.5128	17.6756	18.2873	19.6471	18.1046	Vesicle	Exosome
Q5SRE5-2;Q5SRE5	Nucleoporin NUP188 homolog	NUP188	+						19.7345	18.5069	18.0723	18.3596	18.777	18.12	Vesicle	Exosome
Q5SZK8-2;Q5SZK8	FRAS1-related extracellular matrix protein 2	FREM2		+	+	+	+	+	18.1274	19.5526	20.6164	19.1103	19.523	22.8413	Vesicle	Exosome
Q5T0N5-3;Q5T0N5-4;Q5T0N5-2;Q5T0N5-5;Q5T0N5	Formin-binding protein 1-like	FNBP1L			+		+	+	18.6079	18.59	21.2595	18.5369	20.1533	20.2874	Vesicle	Exosome
Q5T2W1;Q5T2W1-2;A8MUH7;A8MUH7-2	Na(+)/H(+) exchange regulatory cofactor NHE-RF3;Putative PDZ domain-containing protein 1P	PDZK1;PDZK1P1	+	+	+	+	+	+	21.1369	20.5581	21.244	23.4573	22.1757	24.4154	Vesicle	Exosome
Q5T9C2-2;Q5T9C2	Protein FAM102A	FAM102A			+			+	18.7809	18.9814	20.0597	18.7257	18.6041	18.6059	Vesicle
Q5TH74-2;Q5TH74-3;Q5TH74	O(6)-methylguanine-induced apoptosis 2	STPG1	+						19.7746	18.2233	18.2973	17.8926	18.4953	18.0733
Q5VST6;Q5VST6-2	Alpha/beta hydrolase domain-containing protein 17B	ABHD17B		+	+				18.203	18.5915	18.332	18.9293	18.4213	18.2357		Exosome
Q5VTB9	E3 ubiquitin-protein ligase RNF220	RNF220			+			+	17.995	18.3403	23.2856	18.4391	18.3952	19.6484	Vesicle
Q5VU43;Q5VU43-4;Q5VU43-11;Q5VU43-10;Q5VU43-6;Q5VU43-7;Q5VU43-3	Myomegalin	PDE4DIP		+	+				18.4799	24.2705	20.0514	17.7244	18.241	18.1826	Vesicle	Exosome
Q5VUB5	Protein FAM171A1	FAM171A1	+	+	+	+		+	19.0586	19.4832	19.5121	18.9971	18.6792	19.5988	Vesicle	Exosome
Q5VW32-2;Q5VW32	BRO1 domain-containing protein BROX	BROX	+	+	+	+	+	+	25.0335	26.5292	27.1554	22.3134	22.8223	24.6005	Vesicle	Exosome
Q5VYK3	Proteasome-associated protein ECM29 homolog	ECM29	+						19.4503	18.4276	18.4972	18.3182	18.7568	18.6591	Vesicle	Exosome
Q5VZK9;Q5VZK9-2;Q5VZK9-3	Leucine-rich repeat-containing protein 16A	LRRC16A		+	+				18.1839	19.6556	19.2547	17.1875	18.4803	18.5341	Vesicle	Exosome
Q63HM2	Pecanex-like protein 4	PCNXL4			+				18.512	18.1344	19.4869	18.4075	18.0929	18.1132
Q659A1-2;Q659A1	Little elongation complex subunit 2	ICE2				+			18.2711	18.4012	17.6979	20.8682	18.6639	18.0486
Q687X5;Q687X5-2	Metalloreductase STEAP4	STEAP4	+	+	+	+		+	20.9249	19.4003	21.263	20.368	18.6463	19.9571	Vesicle	Exosome
Q695T7	Sodium-dependent neutral amino acid transporter B(0)AT1	SLC6A19	+	+	+	+	+	+	20.289	20.7352	22.2953	22.2076	20.5198	22.9284	Vesicle	Exosome
Q6EMK4	Vasorin	VASN	+	+	+	+	+	+	28.8209	29.3602	29.0434	28.8811	29.1415	30.028	Vesicle	Exosome
Q6IAA8	Ragulator complex protein LAMTOR1	LAMTOR1	+		+				18.8168	18.087	19.6644	18.3034	18.2009	17.5302	Vesicle	Exosome
Q6IQ26-2;Q6IQ26	DENN domain-containing protein 5A	DENND5A	+	+	+				21.23	20.3877	20.9881	18.2204	18.1846	18.2492	Vesicle
Q6IWH7-3;Q6IWH7	Anoctamin-7	ANO7			+				18.5561	18.0412	19.484	18.5074	18.6224	17.6817	Vesicle
Q6N022	Teneurin-4	TENM4			+				18.259	17.9239	18.2337	18.5413	18.181	17.6531		Exosome
Q6P179-3;Q6P179	Endoplasmic reticulum aminopeptidase 2	ERAP2			+				18.3429	18.4095	19.0009	18.5939	18.5047	18.403	Vesicle
Q6P1M3-2;Q6P1M3	Lethal(2) giant larvae protein homolog 2	LLGL2					+		18.8747	18.6517	17.9321	18.4372	18.6091	18.0693	Vesicle	Exosome
Q6P1N0;Q6P1N0-2	Coiled-coil and C2 domain-containing protein 1A	CC2D1A		+	+				18.0022	18.9895	21.5657	18.3569	17.7064	17.7233	Vesicle	Exosome
Q6P387-2;Q6P387	Uncharacterized protein C16orf46	C16orf46				+			18.6329	18.7774	18.23	18.8667	19.0576	17.7356
Q6P531-2;Q6P531	Gamma-glutamyltransferase 6;Gamma-glutamyltransferase 6 heavy chain;Gamma-glutamyltransferase 6 light chain	GGT6	+	+	+	+	+	+	20.4829	19.7823	21.041	20.3963	20.7174	21.8449	Vesicle
Q6P9A2;Q6P9A2-2	Polypeptide N-acetylgalactosaminyltransferase 18	GALNT18			+				18.4218	17.9015	20.0242	18.1673	18.8215	18.2934
Q6PCB0	von Willebrand factor A domain-containing protein 1	VWA1			+	+		+	18.5754	18.6694	20.9319	19.5355	18.9651	21.101	Vesicle	Exosome
Q6PCB6-2;Q6PCB6;Q96GS6-4;Q96GS6-3;Q96GS6;Q96GS6-2	Alpha/beta hydrolase domain-containing protein 17C;Alpha/beta hydrolase domain-containing protein 17A	ABHD17C;ABHD17A	+	+	+			+	18.7886	19.7789	21.3797	18.2299	18.4842	19.2469		Exosome
Q6PHR2-3;Q6PHR2;Q6PHR2-4;Q6PHR2-2	Serine/threonine-protein kinase ULK3	ULK3	+	+	+				19.6483	21.6392	22.5973	18.5568	17.8899	18.3028	Vesicle	Exosome
Q6PK18;Q6PK18-2	2-oxoglutarate and iron-dependent oxygenase domain-containing protein 3	OGFOD3		+	+		+		18.0198	19.9276	19.811	18.5508	19.9838	18.1409
Q6PKG0-3;Q6PKG0	La-related protein 1	LARP1		+	+				18.0987	25.4709	21.7778	17.8755	18.6673	17.4749	Vesicle	Exosome
Q6Q759	Sperm-associated antigen 17	SPAG17						+	18.515	18.4501	18.1829	18.21	18.3332	18.73	Vesicle
Q6UVK1	Chondroitin sulfate proteoglycan 4	CSPG4	+	+	+	+		+	22.7708	22.6995	23.6472	21.0316	18.7549	24.0453	Vesicle	Exosome
Q6UWE0-2;Q6UWE0	E3 ubiquitin-protein ligase LRSAM1	LRSAM1		+	+				17.6389	20.4797	20.0235	18.2708	18.3285	17.8471	Vesicle	Exosome
Q6UWR7	Ectonucleotide pyrophosphatase/phosphodiesterase family member 6	ENPP6		+	+		+	+	18.2814	19.0859	18.3849	17.8379	20.1092	19.8701	Vesicle	Exosome
Q6UX06	Olfactomedin-4	OLFM4	+	+	+	+	+	+	29.3095	26.8118	28.9327	27.6432	25.6721	27.7149	Vesicle	Exosome
Q6UX73-2;Q6UX73	UPF0764 protein C16orf89	C16orf89	+		+			+	19.5443	18.3623	20.3932	18.0106	18.1305	20.8405	Vesicle	Exosome
Q6UXY8-2;Q6UXY8;Q6UXY8-4;Q6UXY8-3	Transmembrane channel-like protein 5	TMC5	+	+	+			+	19.723	19.6343	21.6872	18.3443	18.534	19.3245	Vesicle
Q6V0I7;Q6V0I7-3;Q6V0I7-2	Protocadherin Fat 4	FAT4			+			+	18.678	18.9242	19.7592	17.9544	19.0507	19.0529	Vesicle	Exosome
Q6VMQ6-2			+		+				20.1732	18.481	19.1144	18.5367	17.7257	17.8194	Vesicle	Exosome
Q6W0C5	Developmental pluripotency-associated protein 3	DPPA3	+		+	+			23.1451	18.0155	23.0592	22.8179	18.1455	17.9121
Q6W4X9	Mucin-6	MUC6			+			+	18.4689	18.1073	18.3998	18.8045	19.0322	19.008	Vesicle	Exosome
Q6WKZ4;Q6WKZ4-1;Q6WKZ4-3;Q6WKZ4-5	Rab11 family-interacting protein 1	RAB11FIP1		+	+		+	+	18.3113	21.7752	21.0036	17.4933	21.2671	21.5176	Vesicle	Exosome
Q6XQN6-3;Q6XQN6;Q6XQN6-2	Nicotinate phosphoribosyltransferase	NAPRT	+	+	+	+	+	+	22.7505	20.0008	21.9105	22.6425	21.2255	22.5642		Exosome
Q6Y7W6-4;Q6Y7W6-5;Q6Y7W6;Q6Y7W6-3	PERQ amino acid-rich with GYF domain-containing protein 2	GIGYF2				+	+	+	18.549	18.6133	18.5082	19.5138	20.883	19.8431	Vesicle
Q6ZS17-2;Q6ZS17;Q6ZS17-3;Q6ZS17-4	Protein FAM65A	FAM65A		+					18.4584	18.3504	17.8198	18.1918	18.9183	17.9441	Vesicle	Exosome
Q6ZUS6-3;Q6ZUS6-2;Q6ZUS6;Q6ZUS6-5;Q6ZUS6-4	Coiled-coil domain-containing protein 149	CCDC149				+	+	+	17.9116	18.6443	18.2966	19.9147	21.8581	20.6313	Vesicle
Q6ZVM7-5;Q6ZVM7;Q6ZVM7-4;Q6ZVM7-2;Q6ZVM7-3	TOM1-like protein 2	TOM1L2	+	+	+	+		+	20.5814	20.5285	21.9149	20.457	18.1536	21.5304	Vesicle	Exosome
Q6ZVX7	F-box only protein 50	NCCRP1	+		+	+		+	19.2284	18.8645	19.5415	20.9376	18.8392	21.2124	Vesicle	Exosome
Q6ZWJ1	Syntaxin-binding protein 4	STXBP4		+	+		+		18.5493	19.9985	18.8251	18.243	20.1554	17.3523	Vesicle	Exosome
Q6ZWJ8-2;Q6ZWJ8	Kielin/chordin-like protein	KCP			+	+	+	+	18.0732	18.4794	18.7971	18.1716	19.3621	19.237
Q70UQ0-4				+					18.3499	20.3884	18.1606	18.3499	18.2922	18.6379	Vesicle
Q717R9	Cystin-1	CYS1		+	+				19.08	20.4172	21.3607	18.7309	18.7415	17.6567	Vesicle
Q71DI3	Histone H3.2	HIST2H3A	+			+			20.3814	18.1617	17.4908	19.8143	18.3552	18.1492	Vesicle	Exosome
Q7L576;Q96F07-2;Q96F07;Q7L576-2;Q7L576-3	Cytoplasmic FMR1-interacting protein 1;Cytoplasmic FMR1-interacting protein 2	CYFIP1;CYFIP2	+	+	+		+	+	20.5359	22.0902	22.2926	18.0886	19.1619	21.615	Vesicle	Exosome
Q7L590-2;Q7L590	Protein MCM10 homolog	MCM10					+		18.2051	18.7035	18.6906	18.2154	19.9918	18.1093	Vesicle	Exosome
Q7L5L3;Q7L5L3-1	Glycerophosphodiester phosphodiesterase domain-containing protein 3	GDPD3		+	+			+	18.5062	18.5136	19.722	18.7886	17.7921	19.4986	Vesicle	Exosome
Q7L5Y6;Q7L5Y6-2	DET1 homolog	DET1	+			+		+	19.3865	18.6114	18.0178	19.6083	18.0104	19.7623	Vesicle
Q7L7X3;Q7L7X3-3;Q7L7X3-2	Serine/threonine-protein kinase TAO1	TAOK1		+	+				18.3153	21.388	22.5208	17.8353	18.4963	18.1969	Vesicle	Exosome
Q7L804;Q7L804-2	Rab11 family-interacting protein 2	RAB11FIP2	+						22.9346	18.8744	18.1689	18.5177	18.6285	18.6908	Vesicle
Q9H8S9-2;Q9H8S9;Q7L9L4;Q7L9L4-2	MOB kinase activator 1A;MOB kinase activator 1B	MOB1A;MOB1B		+	+	+	+	+	18.1911	19.8619	19.7365	18.6477	19.3167	19.6039	Vesicle	Exosome
Q7LBR1	Charged multivesicular body protein 1b	CHMP1B	+	+	+	+		+	21.8541	20.8609	20.9985	19.3609	18.7322	21.6022	Vesicle	Exosome
Q7Z2W4;Q7Z2W4-4;Q7Z2W4-3;Q7Z2W4-2	Zinc finger CCCH-type antiviral protein 1	ZC3HAV1	+						19.3621	18.5508	18.3183	18.2411	18.9399	18.0444	Vesicle	Exosome
Q7Z3E5-2;Q7Z3E5	LisH domain-containing protein ARMC9	ARMC9			+				17.9833	18.336	18.2567	18.4924	18.2892	17.4967	Vesicle	Exosome
Q7Z404-1;Q7Z404	Transmembrane channel-like protein 4	TMC4			+				18.6514	18.9508	22.2225	18.8392	18.7935	18.0809	Vesicle
Q7Z429	Protein lifeguard 1	GRINA	+			+			19.9899	18.0481	18.697	19.3688	18.3334	17.5592	Vesicle
Q7Z434-4						+			18.5684	18.676	18.1214	20.5547	18.8674	18.822	Vesicle	Exosome
Q7Z4T9-1;Q7Z4T9-6;Q7Z4T9-3;Q7Z4T9-8;Q7Z4T9	Protein MAATS1	MAATS1					+		18.4805	18.4833	17.9284	18.3876	19.2664	18.1289
Q7Z4W1	L-xylulose reductase	DCXR			+		+	+	18.0841	18.2979	20.7424	17.8862	19.9742	21.389	Vesicle	Exosome
Q7Z5L0	Vitelline membrane outer layer protein 1 homolog	VMO1				+	+	+	18.7377	19.0852	18.0117	19.721	20.2382	20.8972	Vesicle	Exosome
Q7Z7A1-2;Q7Z7A1-5;Q7Z7A1;Q7Z7A1-4;Q7Z7A1-3	Centriolin	CNTRL	+						19.3001	18.6414	17.836	18.001	18.1626	17.8604	Vesicle
Q7Z7D3	V-set domain-containing T-cell activation inhibitor 1	VTCN1	+	+	+				19.0491	19.7889	20.2648	17.7904	18.7261	17.9746	Vesicle
Q7Z7M0;Q7Z7M0-2	Multiple epidermal growth factor-like domains protein 8	MEGF8	+	+	+	+	+	+	22.1512	21.7702	22.2288	20.8134	19.7137	21.8124	Vesicle	Exosome
Q86SG5	Protein S100-A7A	S100A7A						+	18.5079	18.9524	18.4417	17.7721	18.3085	19.338	Vesicle	Exosome
Q86T13	C-type lectin domain family 14 member A	CLEC14A			+		+	+	18.2337	18.0673	20.3472	18.1132	19.542	19.8758	Vesicle
Q86UD1	Out at first protein homolog	OAF	+		+	+		+	19.4344	18.4292	19.6952	19.7813	18.1893	20.4916	Vesicle	Exosome
Q86UN3;Q86UN3-2	Reticulon-4 receptor-like 2	RTN4RL2	+	+	+	+		+	19.6744	20.1032	20.9663	19.5305	19.156	19.1358	Vesicle
Q86UP3-3;Q86UP3;Q86UP3-4;Q86UP3-2;Q86UP3-5	Zinc finger homeobox protein 4	ZFHX4			+				18.1093	18.7057	18.1422	18.6634	18.2558	18.4222	Vesicle
Q86UX7-2;Q86UX7	Fermitin family homolog 3	FERMT3	+	+	+				19.8719	20.7164	18.7846	18.9064	18.7328	18.5953	Vesicle	Exosome
Q86VN1;Q86VN1-2	Vacuolar protein-sorting-associated protein 36	VPS36		+	+				18.5247	19.7744	21.3734	18.0374	18.5185	18.8802	Vesicle	Exosome
Q86VP6;Q86VP6-2;Q86VP6-3	Cullin-associated NEDD8-dissociated protein 1	CAND1	+	+	+	+	+	+	22.1493	20.718	21.8151	21.471	19.9939	21.7251	Vesicle	Exosome
Q86XT2	Vacuolar protein sorting-associated protein 37D	VPS37D			+				18.0222	18.8503	20.6726	18.4156	18.5781	17.7768	Vesicle	Exosome
Q86YQ8;Q86YQ8-2;Q8IYJ1;Q8IYJ1-2	Copine-8	CPNE8	+	+	+				19.5911	22.5451	23.9257	19.1303	18.7934	17.8811	Vesicle	Exosome
Q8IUL8	Cartilage intermediate layer protein 2;Cartilage intermediate layer protein 2 C1;Cartilage intermediate layer protein 2 C2	CILP2	+	+	+	+		+	19.7143	20.6483	20.8181	20.9148	18.1258	22.4653	Vesicle
Q8IV08	Phospholipase D3	PLD3	+	+	+	+	+	+	20.0178	20.8703	22.3396	20.0241	18.9812	22.2719	Vesicle	Exosome
Q8IW52	SLIT and NTRK-like protein 4	SLITRK4	+	+			+		19.6375	18.6223	17.8261	18.3555	18.6116	17.8263
Q8IWA5;Q8IWA5-3	Choline transporter-like protein 2	SLC44A2	+	+	+		+	+	23.4656	24.9919	25.795	18.6742	19.7789	21.3558	Vesicle	Exosome
Q8IWA5-2	Choline transporter-like protein 2	SLC44A2			+				18.4561	18.2987	17.8567	18.0775	18.0492	18.3569	Vesicle	Exosome
Q8IWR0-2					+				18.4256	18.3926	20.0664	18.7799	18.535	17.9295	Vesicle
Q8IWU5-2;Q8IWU5	Extracellular sulfatase Sulf-2	SULF2		+				+	18.3249	18.7044	17.9007	19.117	18.5263	18.244	Vesicle	Exosome
Q8IX04;Q8IX04-6;Q8IX04-2;Q8IX04-4;Q8IX04-3;Q8IX04-5;Q8IX04-7	Ubiquitin-conjugating enzyme E2 variant 3	UEVLD	+	+	+		+	+	22.5332	24.0505	25.2626	18.6171	19.2342	20.8739	Vesicle	Exosome
Q8IX19	Mast cell-expressed membrane protein 1	MCEMP1						+	18.8639	18.4021	18.1623	18.4621	17.8587	18.474
Q8IY31-4;Q8IY31;Q8IY31-3;Q8IY31-2	Intraflagellar transport protein 20 homolog	IFT20			+			+	17.9318	18.8193	18.6209	18.2394	18.1208	18.3532	Vesicle
Q8IY95-2;Q8IY95	Transmembrane protein 192	TMEM192			+				18.2595	18.4496	18.368	17.8109	18.171	17.8856	Vesicle	Exosome
Q8IYB4-3							+		17.996	18.9025	18.1404	18.5209	19.7797	18.2659	Vesicle
Q8IYS5-6;Q8IYS5-2;Q8IYS5-3;Q8IYS5-4;Q8IYS5;Q8IYS5-7;Q8IYS5-5	Osteoclast-associated immunoglobulin-like receptor	OSCAR			+	+		+	18.6466	18.8661	18.5855	19.1882	18.5503	20.5908	Vesicle
Q8N271;Q8N271-2;Q8N271-3	Prominin-2	PROM2	+	+	+			+	22.1385	24.6366	26.1637	18.6766	18.2187	21.4518	Vesicle	Exosome
Q8N2U0	Transmembrane protein 256	TMEM256	+	+	+	+	+	+	20.7643	23.5825	25.7676	22.502	23.9431	26.3062		Exosome
Q8N335	Glycerol-3-phosphate dehydrogenase 1-like protein	GPD1L			+			+	18.3018	19.1333	18.5379	18.1969	18.5133	19.821	Vesicle	Exosome
Q8N357	Solute carrier family 35 member F6	SLC35F6		+	+				18.673	19.2252	21.169	18.8109	18.0874	18.15		Exosome
Q8N3R9;Q8N3R9-2	MAGUK p55 subfamily member 5	MPP5	+	+	+	+	+	+	20.7113	22.953	24.2904	20.8412	21.2626	23.0854	Vesicle	Exosome
Q8N3T6	Transmembrane protein 132C	TMEM132C		+					17.9795	18.5192	18.0807	18.3489	18.5309	18.6507	Vesicle
Q8N4C8-5;Q8N4C8-2;Q8N4C8-3;Q8N4C8-4;Q8N4C8	Misshapen-like kinase 1	MINK1	+						21.3982	18.2547	18.681	18.7439	18.4419	18.4535
Q8N4F0	BPI fold-containing family B member 2	BPIFB2		+	+			+	18.3282	19.3919	21.341	18.5687	18.3019	21.1128	Vesicle
Q8N5I2	Arrestin domain-containing protein 1	ARRDC1	+	+	+		+	+	23.4859	25.0512	26.1196	18.9224	20.9305	23.1029	Vesicle	Exosome
Q8N5V2-2;Q8N5V2-3;Q8N5V2	Ephexin-1	NGEF					+		18.291	18.6404	18.1118	17.7748	20.0884	17.9637	Vesicle
Q8N668-2;Q8N668	COMM domain-containing protein 1	COMMD1			+				18.9653	18.2895	18.1785	18.8807	18.8531	18.1123	Vesicle
Q8N695	Sodium-coupled monocarboxylate transporter 1	SLC5A8		+	+		+		18.0776	18.9636	19.412	18.2919	19.1174	17.7148	Vesicle	Exosome
Q8N8N7;Q8N8N7-2	Prostaglandin reductase 2	PTGR2		+	+			+	18.4359	19.7739	20.2259	18.1872	18.4942	21.4023	Vesicle	Exosome
Q8N8W4-2;Q8N8W4-3;Q8N8W4	Patatin-like phospholipase domain-containing protein 1	PNPLA1	+	+	+				19.9127	18.8556	20.0881	18.2726	17.4458	18.5842	Vesicle	Exosome
Q8N8Y2	V-type proton ATPase subunit d 2	ATP6V0D2		+	+		+	+	17.9481	20.2528	19.4982	17.791	20.7058	19.4567	Vesicle	Exosome
Q8N9U0-2;Q8N9U0	Tandem C2 domains nuclear protein	TC2N						+	18.6397	18.8607	17.7172	18.2393	18.119	18.5394	Vesicle	Exosome
Q8NCC3;Q8NCC3-2	Group XV phospholipase A2	PLA2G15	+	+	+	+	+	+	23.4475	22.847	23.4292	22.6591	22.1204	24.0668	Vesicle
Q8NCR9	Clarin-3	CLRN3		+	+		+		18.3573	19.3255	20.231	18.2836	19.4841	17.6266	Vesicle	Exosome
Q8NCW5-2;Q8NCW5	NAD(P)H-hydrate epimerase	APOA1BP				+			18.6582	18.957	17.974	19.2732	17.7149	18.4719	Vesicle
Q8ND76-3;Q8ND76-2;Q8ND76	Cyclin-Y	CCNY					+		18.6339	18.5244	18.3744	18.5526	19.1928	18.0798	Vesicle	Exosome
Q8NDC0	MAPK-interacting and spindle-stabilizing protein-like	MAPK1IP1L			+				18.3523	18.4469	20.2638	18.1813	18.4505	17.8501	Vesicle	Exosome
Q8NEG4;Q8NEG4-2	Protein FAM83F	FAM83F			+				17.9105	18.1342	18.9025	18.4552	18.1658	18.6159	Vesicle	Exosome
Q8NEU8;Q8NEU8-2;Q8NEU8-3	DCC-interacting protein 13-beta	APPL2			+				18.0665	18.2276	18.1887	18.1018	18.4929	17.9327	Vesicle	Exosome
Q8NEY4-2;Q8NEY4	V-type proton ATPase subunit C 2	ATP6V1C2		+	+		+		18.9906	19.9479	19.0718	17.9698	19.4166	18.5009	Vesicle	Exosome
Q8NFJ5	Retinoic acid-induced protein 3	GPRC5A	+	+	+	+	+	+	24.3897	25.7059	26.9091	22.2726	22.9378	23.328	Vesicle	Exosome
Q8NFU3-3;Q8NFU3;Q8NFU3-4	Thiosulfate sulfurtransferase/rhodanese-like domain-containing protein 1	TSTD1			+		+		18.7999	18.6746	21.0799	18.978	19.3475	17.7582	Vesicle
Q8NG11-2;Q8NG11	Tetraspanin-14	TSPAN14	+		+				20.2764	19.078	19.714	18.3333	18.3835	18.5615	Vesicle	Exosome
Q8NHJ6-2;Q8NHJ6;Q8NHJ6-3	Leukocyte immunoglobulin-like receptor subfamily B member 4	LILRB4			+	+		+	18.1325	18.2369	19.3424	19.9261	18.2737	20.0169	Vesicle
Q8NHP8;Q8NHP8-2	Putative phospholipase B-like 2;Putative phospholipase B-like 2 32 kDa form;Putative phospholipase B-like 2 45 kDa form	PLBD2	+	+	+	+		+	20.3667	19.0307	18.8614	20.0226	18.0256	20.0838	Vesicle	Exosome
Q8NI35;Q8NI35-3;Q8NI35-2;Q8NI35-4;Q8NI35-5	InaD-like protein	INADL	+	+	+	+	+	+	20.5511	22.4269	24.3922	19.9446	21.6962	22.5147	Vesicle	Exosome
Q8NI99	Angiopoietin-related protein 6	ANGPTL6	+	+	+			+	19.0536	20.11	20.4791	18.0438	18.2465	20.0557	Vesicle
Q8TAD7	Overexpressed in colon carcinoma 1 protein	OCC1			+				18.5529	17.7086	19.358	18.024	18.6464	18.131	Vesicle
Q8TAL6	Fin bud initiation factor homolog	FIBIN		+					18.2713	19.9738	17.6877	18.063	18.986	17.9682	Vesicle
Q8TBF2-4;Q8TBF2-2;Q8TBF2-6;Q8TBF2;Q8TBF2-7;Q8TBF2-3	Prostamide/prostaglandin F synthase	FAM213B	+	+	+		+		20.1465	20.6919	20.224	18.0138	19.4808	18.046	Vesicle	Exosome
Q8TBX8-2;Q8TBX8-3;Q8TBX8	Phosphatidylinositol 5-phosphate 4-kinase type-2 gamma	PIP4K2C			+			+	18.5273	18.4792	18.4828	18.2269	18.8721	18.7169	Vesicle	Exosome
Q8TBY0-2;Q8TBY0-3;Q8TBY0	Probable RNA-binding protein 46	RBM46	+						18.6058	18.3082	17.9487	18.6028	18.8693	17.6791
Q8TC07-2;Q8TC07-3;Q8TC07	TBC1 domain family member 15	TBC1D15	+						21.2799	18.4884	17.9059	18.555	18.467	18.106	Vesicle	Exosome
Q8TC71-2;Q8TC71	Mitochondria-eating protein	SPATA18		+					18.1132	19.0043	17.8488	18.7101	18.4972	17.3221	Vesicle
Q8TCC7-5;Q8TCC7-4;Q8TCC7;Q8TCC7-2	Solute carrier family 22 member 8	SLC22A8			+		+		18.5213	18.153	19.053	18.2674	19.7281	17.2599	Vesicle	Exosome
Q8TCD5;Q8TCD5-2	5(3)-deoxyribonucleotidase, cytosolic type	NT5C			+	+	+	+	18.4	18.7579	20.0539	17.9332	19.3663	21.6744	Vesicle	Exosome
Q8TD57	Dynein heavy chain 3, axonemal	DNAH3	+						19.1555	17.8098	17.8423	18.3733	18.5558	17.9347	Vesicle	Exosome
Q8TDL5;Q8TDL5-2	BPI fold-containing family B member 1	BPIFB1	+	+	+	+		+	22.9638	20.3576	21.792	23.0682	18.6438	22.262	Vesicle	Exosome
Q8TE68-2;Q8TE68;Q8TE68-4;Q8TE68-3	Epidermal growth factor receptor kinase substrate 8-like protein 1	EPS8L1	+	+	+	+	+	+	22.6255	24.7587	25.4093	21.2623	20.2796	22.5911	Vesicle	Exosome
Q8TF17-5;Q8TF17	SH3 domain and tetratricopeptide repeat-containing protein 2	SH3TC2				+			18.4748	18.7523	18.346	19.8518	18.4112	18.5143	Vesicle
Q8TF65	PDZ domain-containing protein GIPC2	GIPC2		+	+		+	+	18.5125	19.3212	19.7697	19.1252	20.0419	20.0793	Vesicle	Exosome
Q8TF66;Q8TF66-2	Leucine-rich repeat-containing protein 15	LRRC15	+	+	+		+	+	20.1789	21.9127	21.6705	18.1791	20.5829	21.7823	Vesicle	Exosome
Q8WTX9	Probable palmitoyltransferase ZDHHC1	ZDHHC1			+				18.3692	18.5907	20.8062	18.2388	18.839	17.9506	Vesicle	Exosome
Q8WUA8	Tsukushin	TSKU				+			18.5556	18.8176	18.3056	19.4781	18.1781	18.203	Vesicle
Q8WUM4-2;Q8WUM4;Q8WUM4-3	Programmed cell death 6-interacting protein	PDCD6IP	+	+	+	+	+	+	26.3106	27.337	27.9896	25.2002	25.3755	25.9502	Vesicle	Exosome
Q8WV41	Sorting nexin-33	SNX33						+	18.1066	18.1767	17.8857	17.754	18.513	19.5297	Vesicle	Exosome
Q8WV92	MIT domain-containing protein 1	MITD1	+	+	+		+	+	23.2215	24.1665	24.5036	18.2465	20.3954	20.552	Vesicle	Exosome
Q8WVN6	Secreted and transmembrane protein 1	SECTM1	+	+	+	+	+	+	25.2936	25.8074	24.9209	24.5114	25.7714	26.2145	Vesicle	Exosome
Q8WW52;Q8WW52-2	Protein FAM151A	FAM151A	+	+	+	+	+	+	22.7211	23.844	23.7509	22.505	23.405	24.5805	Vesicle	Exosome
Q8WWA0	Intelectin-1	ITLN1						+	18.3351	18.4707	18.2316	18.2613	18.2901	18.8469	Vesicle	Exosome
Q8WWB7	Glycosylated lysosomal membrane protein	GLMP	+	+		+			19.3486	19.8632	18.4555	18.2246	18.7109	18.3054
Q8WWI5-3;Q8WWI5-2;Q8WWI5	Choline transporter-like protein 1	SLC44A1		+	+				18.4514	18.9006	19.4359	18.3585	18.5073	17.651	Vesicle	Exosome
Q8WWT9-3;Q8WWT9-6;Q8WWT9;Q8WWT9-5	Solute carrier family 13 member 3	SLC13A3		+			+		18.4022	19.2773	18.2679	18.3251	18.9197	17.6959	Vesicle	Exosome
Q8WXG8	Protein S100-Z	S100Z				+			18.9156	17.9063	18.2322	19.6528	18.6711	17.5792	Vesicle
Q8WXH0-7;Q8WXH0;Q8WXH0-2;Q8WXH0-10;Q8WXH0-4;Q8WXH0-3;Q8WXH0-13	Nesprin-2	SYNE2					+		18.3087	18.5147	18.1121	17.8677	19.0037	18.503	Vesicle	Exosome
Q8WXX0	Dynein heavy chain 7, axonemal	DNAH7						+	18.5053	18.524	18.0747	18.1664	18.3272	18.8925	Vesicle	Exosome
Q8WZ42-3;Q8WZ42-10;Q8WZ42-9;Q8WZ42-5;Q8WZ42-11;Q8WZ42-4;Q8WZ42-7;Q8WZ42-2;Q8WZ42;Q8WZ42-8;Q8WZ42-13;Q8WZ42-12;Q8WZ42-6	Titin	TTN	+		+				18.6148	18.8004	18.844	18.9018	18.6086	18.343	Vesicle	Exosome
Q8WZ75;Q8WZ75-2;Q8WZ75-3	Roundabout homolog 4	ROBO4		+	+	+	+	+	18.2442	21.7926	22.0523	22.7064	20.7833	24.132	Vesicle
Q92485-2;Q92485	Acid sphingomyelinase-like phosphodiesterase 3b	SMPDL3B			+			+	18.2012	18.2465	20.5756	18.5706	18.2417	19.93	Vesicle	Exosome
Q92499-3;Q92499-2;Q92499	ATP-dependent RNA helicase DDX1	DDX1						+	18.1813	18.4982	17.999	18.3443	17.6709	19.5492	Vesicle	Exosome
Q92520	Protein FAM3C	FAM3C	+	+	+	+	+	+	24.192	23.073	21.2277	23.7621	23.8161	24.0006	Vesicle	Exosome
Q92542-2;Q92542	Nicastrin	NCSTN	+		+			+	20.0265	18.9757	20.7782	18.2472	18.3142	20.0722	Vesicle	Exosome
Q92597-3;Q92597-2;Q92597	Protein NDRG1	NDRG1	+	+	+	+	+	+	21.3225	20.1096	21.2422	20.2676	20.3534	21.6198	Vesicle	Exosome
Q92616	Translational activator GCN1	GCN1L1					+		18.2076	18.4706	17.9946	18.2625	19.6174	17.7535	Vesicle	Exosome
Q92673	Sortilin-related receptor	SORL1		+	+				18.6816	18.4682	19.5432	18.7707	18.1997	18.4396	Vesicle	Exosome
Q92692-2;Q92692	Nectin-2	PVRL2	+	+	+	+	+	+	20.5048	21.6327	20.837	19.7129	21.1731	22.3769	Vesicle	Exosome
Q92747;Q92747-2	Actin-related protein 2/3 complex subunit 1A	ARPC1A						+	17.7421	18.2652	17.8103	18.5209	18.8973	21.4729	Vesicle	Exosome
Q92817;A8MZ36	Envoplakin	EVPL	+	+	+	+	+	+	22.0437	22.5159	23.9537	20.4718	21.1653	23.1841	Vesicle	Exosome
Q92820	Gamma-glutamyl hydrolase	GGH	+	+	+	+	+	+	24.8424	25.0488	25.7156	23.3472	24.3162	26.0156	Vesicle	Exosome
Q92882	Osteoclast-stimulating factor 1	OSTF1			+			+	17.8848	19.1163	18.7532	18.4751	18.198	19.389	Vesicle	Exosome
Q92887	Canalicular multispecific organic anion transporter 1	ABCC2					+		18.434	18.3767	18.4995	18.4724	18.6059	18.2901	Vesicle	Exosome
Q92930	Ras-related protein Rab-8B	RAB8B		+	+		+	+	18.3677	19.4667	20.0718	18.2145	18.93	18.8874	Vesicle	Exosome
Q92954-5;Q92954-4;Q92954-3;Q92954-6;Q92954-2;Q92954	Proteoglycan 4;Proteoglycan 4 C-terminal part	PRG4	+	+					19.4082	20.7875	17.9198	17.9389	18.4421	18.0698	Vesicle	Exosome
Q93050-1;Q93050;Q93050-3;Q13488-2;Q13488;Q9Y487	V-type proton ATPase 116 kDa subunit a isoform 1	ATP6V0A1		+	+		+	+	18.6428	19.1271	19.3679	18.6464	20.4046	19.5463	Vesicle	Exosome
Q93088;Q9H2M3-2;Q9H2M3	Betaine--homocysteine S-methyltransferase 1	BHMT	+	+	+	+	+	+	23.3064	24.2876	23.6791	22.8328	24.247	24.7154	Vesicle	Exosome
Q93099	Homogentisate 1,2-dioxygenase	HGD		+		+	+	+	18.4712	20.4286	17.7814	18.5201	21.009	21.7353	Vesicle	Exosome
Q969H8	Myeloid-derived growth factor	MYDGF	+	+					18.8944	19.0665	17.7077	18.5803	17.8831	18.3464		Exosome
Q969S9-5;Q969S9-4;Q969S9-2;Q969S9-3;Q969S9	Ribosome-releasing factor 2, mitochondrial	GFM2	+	+	+	+	+	+	20.78	23.4006	21.6191	19.1185	20.7143	21.5286	Vesicle	Exosome
Q969X1	Protein lifeguard 3	TMBIM1	+	+	+	+		+	23.2178	21.2986	24.5149	20.4655	18.3075	21.273	Vesicle	Exosome
Q96A22	Uncharacterized protein C11orf52	C11orf52		+	+				18.1863	22.314	22.9221	18.8211	18.4682	17.726	Vesicle	Exosome
Q96AP7	Endothelial cell-selective adhesion molecule	ESAM		+		+		+	18.0208	19.6521	18.157	18.8365	18.6836	19.4148	Vesicle	Exosome
Q96B02	Ubiquitin-conjugating enzyme E2 W	UBE2W				+			17.878	17.7351	17.13	18.4603	18.8714	17.5	Vesicle
Q96BM9;Q9NVJ2;Q9NVJ2-2	ADP-ribosylation factor-like protein 8A;ADP-ribosylation factor-like protein 8B	ARL8A;ARL8B	+	+	+		+	+	23.3639	23.88	24.0746	18.5319	20.4654	20.9458	Vesicle	Exosome
Q96BW5-2;Q96BW5	Phosphotriesterase-related protein	PTER		+	+		+	+	18.7043	19.1587	19.6728	18.2709	19.3583	20.2033	Vesicle	Exosome
Q96C23	Aldose 1-epimerase	GALM			+				18.693	17.6848	19.4187	18.084	18.5581	18.4422	Vesicle	Exosome
Q96C86	m7GpppX diphosphatase	DCPS						+	17.8509	18.9147	17.9987	18.7416	18.3979	19.0597	Vesicle
Q96CF2	Charged multivesicular body protein 4c	CHMP4C		+	+				17.8991	20.1693	20.2234	18.4118	18.116	17.4441	Vesicle	Exosome
Q96CS7-4;Q96CS7-5;Q96CS7-3;Q96CS7;Q96CS7-6;Q96CS7-2	Pleckstrin homology domain-containing family B member 2	PLEKHB2		+	+				18.4253	21.9265	21.322	18.1902	18.2501	18.2348	Vesicle	Exosome
Q96CX2	BTB/POZ domain-containing protein KCTD12	KCTD12			+				18.0427	18.1689	18.6672	18.3093	18.3931	18.1719	Vesicle	Exosome
Q96DA0	Zymogen granule protein 16 homolog B	ZG16B	+	+	+		+	+	20.7023	20.9857	21.7378	18.5559	22.5557	23.5908	Vesicle	Exosome
Q96DE0	U8 snoRNA-decapping enzyme	NUDT16			+				18.4997	18.4821	18.4037	19.0821	18.4994	18.1619	Vesicle
Q96DG6	Carboxymethylenebutenolidase homolog	CMBL	+	+	+	+	+	+	21.3154	20.6523	21.4803	20.984	22.5558	22.6884	Vesicle	Exosome
Q96DN5-2;Q96DN5	TBC1 domain family member 31	TBC1D31	+			+			19.1511	18.3155	17.7782	18.2089	18.6163	17.7996
Q96EY5-2;Q96EY5;Q96EY5-3	Multivesicular body subunit 12A	MVB12A	+	+	+			+	21.1365	23.1097	23.7602	18.6097	17.9087	20.0032		Exosome
Q96FL8;Q96FL8-3	Multidrug and toxin extrusion protein 1	SLC47A1					+		18.6518	18.6441	17.9925	18.3869	19.2064	18.3143	Vesicle
Q96FN5	Kinesin-like protein KIF12	KIF12	+	+	+	+	+	+	21.6888	23.2863	24.0579	19.7005	21.1739	23.3029	Vesicle	Exosome
Q96FQ6	Protein S100-A16	S100A16	+	+	+	+	+	+	20.7027	21.4907	22.0154	20.6528	21.8909	21.8787	Vesicle	Exosome
Q96FX8	p53 apoptosis effector related to PMP-22	PERP					+	+	18.5853	18.4513	17.9529	17.9411	21.4478	21.5072	Vesicle
Q96FZ7	Charged multivesicular body protein 6	CHMP6			+				18.8217	18.3657	21.2494	18.0134	18.6894	18.5066	Vesicle	Exosome
Q96G03	Phosphoglucomutase-2	PGM2	+	+	+	+	+	+	22.2407	21.9819	22.0192	21.7421	20.2964	21.7452	Vesicle	Exosome
Q96H20;Q96H20-2	Vacuolar-sorting protein SNF8	SNF8		+	+				18.7223	20.8209	22.5583	18.1721	18.6929	17.8814	Vesicle	Exosome
Q96HE7	ERO1-like protein alpha	ERO1L	+			+			19.2589	18.2164	18.2644	19.1191	18.6573	18.1331	Vesicle	Exosome
Q96HL8-4;Q96HL8-3;Q96HL8-2;Q96HL8	SH3 domain-containing YSC84-like protein 1	SH3YL1		+			+	+	18.331	20.7775	18.0814	18.2037	21.2863	19.893	Vesicle
Q96HQ2	CDKN2AIP N-terminal-like protein	CDKN2AIPNL				+			18.9598	18.3592	17.6382	19.6834	18.8332	18.6737	Vesicle
Q96I34	Protein phosphatase 1 regulatory subunit 16A	PPP1R16A			+				18.7032	18.7351	18.977	18.5813	18.1033	17.3534	Vesicle
Q96IU4;Q96IU4-2	Alpha/beta hydrolase domain-containing protein 14B	ABHD14B	+	+	+	+	+	+	25.8221	25.9478	25.4895	25.8562	25.4924	26.1906	Vesicle	Exosome
Q96IY4;Q96IY4-2	Carboxypeptidase B2	CPB2	+	+		+	+		20.8085	20.531	17.2915	20.8215	21.0662	18.1562	Vesicle
Q96J02-3;Q96J02-2;Q96J02;Q9H0M0-6;Q9H0M0-3;Q9H0M0	E3 ubiquitin-protein ligase Itchy homolog	ITCH			+			+	18.0853	17.9955	21.7127	18.9627	18.4887	18.7588	Vesicle	Exosome
Q96JC1-2;Q96JC1	Vam6/Vps39-like protein	VPS39		+					18.1039	21.7512	17.9409	18.4162	18.9053	17.7968	Vesicle	Exosome
Q96K21-4;Q96K21-2;Q96K21	Abscission/NoCut checkpoint regulator	ZFYVE19			+				18.1365	18.5234	17.7787	17.9461	18.1834	17.9105	Vesicle
Q96KN2	Beta-Ala-His dipeptidase	CNDP1	+	+	+	+	+	+	20.8483	20.2093	19.2916	21.1331	19.3759	19.3456
Q96KP4;Q96KP4-2	Cytosolic non-specific dipeptidase	CNDP2	+	+	+	+	+	+	25.1427	25.2914	25.7993	25.4579	25.2162	26.2217	Vesicle	Exosome
Q96LB4-3;Q96LB4;Q96LB4-4	V-type proton ATPase subunit G 3	ATP6V1G3		+	+			+	18.6771	18.8814	18.7936	18.7225	18.8661	18.8399	Vesicle
Q96LD4;Q96LD4-2	Tripartite motif-containing protein 47	TRIM47	+	+	+				18.8251	18.8406	18.3967	18.3142	18.8237	17.9936	Vesicle
Q96MM7-2;Q96MM7-3;Q96MM7;Q96MM7-4	Heparan-sulfate 6-O-sulfotransferase 2	HS6ST2			+				18.252	18.1901	18.4721	17.7968	17.9183	18.1116	Vesicle
Q96NY7-2;Q96NY7	Chloride intracellular channel protein 6	CLIC6		+	+	+	+	+	18.2698	21.353	23.0416	20.8065	21.7013	22.8523	Vesicle	Exosome
Q96NY8	Nectin-4;Processed poliovirus receptor-related protein 4	PVRL4		+				+	18.5604	20.03	18.3333	18.3713	18.34	20.5058	Vesicle
Q96P63;Q96P63-2	Serpin B12	SERPINB12	+	+	+	+	+	+	20.6025	22.0436	20.6478	21.9408	22.9736	22.3696	Vesicle	Exosome
Q96PD5;Q96PD5-2;CON__ENSEMBL:ENSBTAP00000016285	N-acetylmuramoyl-L-alanine amidase	PGLYRP2	+	+	+	+	+	+	26.321	26.2186	25.5969	26.998	25.9019	26.1706	Vesicle	Exosome
Q96PU5-4;Q96PU5-7;Q96PU5	E3 ubiquitin-protein ligase NEDD4-like	NEDD4L			+				19.13	19.0801	18.6381	18.051	18.3059	18.7161	Vesicle	Exosome
Q96PX8	SLIT and NTRK-like protein 1	SLITRK1	+	+	+	+	+	+	22.9972	22.5984	19.1272	21.5186	19.0046	22.29
Q96Q77-2			+	+		+		+	22.6319	21.0082	17.6834	22.3304	19.0454	21.8967
Q96QK1	Vacuolar protein sorting-associated protein 35	VPS35		+	+		+	+	17.798	18.741	19.7131	18.6005	19.3439	20.0753	Vesicle	Exosome
Q96QV6	Histone H2A type 1-A	HIST1H2AA						+	18.5514	18.5615	18.1616	18.6196	18.6583	18.6608	Vesicle	Exosome
Q96RF0-2;Q96RF0-3;Q96RF0	Sorting nexin-18	SNX18	+	+	+		+	+	21.5837	24.6189	24.5553	18.0864	18.9885	21.5405	Vesicle	Exosome
Q96RW7-2;Q96RW7	Hemicentin-1	HMCN1	+	+	+	+		+	20.7131	21.7912	21.8061	20.4713	18.379	22.4143	Vesicle	Exosome
Q96S37-2;Q96S37-4;Q96S37;Q96S37-3	Solute carrier family 22 member 12	SLC22A12	+	+		+	+	+	19.5094	19.1346	18.1289	19.4301	19.3596	20.5401	Vesicle	Exosome
Q96S96	Phosphatidylethanolamine-binding protein 4	PEBP4	+	+	+	+		+	21.7537	20.3665	18.7467	22.8268	18.3814	19.2106	Vesicle
Q96SA4;Q96SA4-3;Q96SA4-2;Q96SA4-4	Serine incorporator 2	SERINC2			+				18.1567	18.542	19.044	18.1495	18.0236	18.3691	Vesicle	Exosome
Q96TA1-2;Q96TA1	Niban-like protein 1	FAM129B	+	+	+	+	+	+	22.7101	24.2757	24.954	22.6479	22.1065	24.3637	Vesicle	Exosome
Q99102-12;Q99102-13;Q99102;Q99102-17;Q99102-10;Q99102-3;Q99102-16;Q99102-5	Mucin-4;Mucin-4 alpha chain;Mucin-4 beta chain	MUC4	+	+	+	+		+	24.3098	20.3488	22.7119	19.4547	18.6983	20.7059	Vesicle	Exosome
Q99439-2;Q99439	Calponin-2	CNN2				+			18.2539	18.3282	18.5222	18.585	18.9447	18.3588	Vesicle	Exosome
Q99460-2;Q99460	26S proteasome non-ATPase regulatory subunit 1	PSMD1				+			18.1653	18.2301	18.3927	18.8013	18.604	18.0704	Vesicle	Exosome
Q99497	Protein deglycase DJ-1	PARK7	+	+	+	+	+	+	19.5288	21.621	22.4996	21.3262	20.816	22.0708	Vesicle	Exosome
Q99519	Sialidase-1	NEU1		+	+	+	+	+	18.1896	20.37	21.7676	20.9187	20.5674	21.5653	Vesicle	Exosome
Q99536;Q99536-3;Q99536-2	Synaptic vesicle membrane protein VAT-1 homolog	VAT1	+	+	+	+	+	+	22.1248	19.8442	21.4517	21.8165	20.9014	22.3236	Vesicle	Exosome
Q99538	Legumain	LGMN		+	+	+		+	18.843	18.053	18.6362	18.5956	18.8443	18.2633	Vesicle
Q99574	Neuroserpin	SERPINI1		+	+			+	18.7937	20.2411	20.8136	18.5918	18.6551	19.6778	Vesicle
Q99584	Protein S100-A13	S100A13			+				18.2603	18.45	19.6452	17.952	18.2597	18.2991	Vesicle	Exosome
Q99685	Monoglyceride lipase	MGLL			+		+		18.3331	18.3524	19.5532	18.5061	18.7373	17.5184	Vesicle	Exosome
Q99717	Mothers against decapentaplegic homolog 5	SMAD5		+	+			+	18.583	19.4937	19.585	19.0023	18.4887	19.1316	Vesicle	Exosome
Q99816;Q99816-2	Tumor susceptibility gene 101 protein	TSG101	+	+	+		+	+	23.364	24.3491	25.2357	17.8354	19.5558	20.5312	Vesicle	Exosome
Q99828;Q99828-2	Calcium and integrin-binding protein 1	CIB1	+	+	+			+	23.168	19.9519	24.211	18.0967	18.5384	19.732	Vesicle	Exosome
Q99829	Copine-1	CPNE1			+	+			18.9177	18.8168	19.0247	18.6353	18.2601	17.4217	Vesicle	Exosome
Q99835	Smoothened homolog	SMO			+				19.0231	18.4396	19.5297	18.747	18.5799	18.2716	Vesicle	Exosome
Q99961-3;Q99961-2;Q99961	Endophilin-A2	SH3GL1		+	+				18.2312	19.425	19.8223	18.8151	18.3456	18.3787	Vesicle	Exosome
Q99969	Retinoic acid receptor responder protein 2	RARRES2		+		+		+	18.5446	19.2949	18.3468	19.9096	18.0365	19.2442	Vesicle
Q99972	Myocilin;Myocilin, N-terminal fragment;Myocilin, C-terminal fragment	MYOC	+	+	+	+	+	+	24.9375	22.7346	20.8194	24.7831	21.0056	21.5629	Vesicle	Exosome
Q99983	Osteomodulin	OMD	+	+	+	+	+	+	20.1872	21.2344	19.8826	20.5114	20.5775	20.4801	Vesicle
Q99988	Growth/differentiation factor 15	GDF15	+	+	+	+	+	+	18.7246	19.6603	18.9743	19.4175	21.2271	20.9844	Vesicle	Exosome
Q9BPX5	Actin-related protein 2/3 complex subunit 5-like protein	ARPC5L						+	18.0276	18.5839	18.2351	18.0878	18.8534	19.3038	Vesicle	Exosome
Q9BR76	Coronin-1B	CORO1B			+	+	+	+	17.5524	18.4579	19.7227	20.3834	19.5945	21.3822	Vesicle	Exosome
Q9BRF8-3;Q9BRF8-2;Q9BRF8	Serine/threonine-protein phosphatase CPPED1	CPPED1	+	+	+	+	+	+	20.3044	19.9052	19.6431	19.9977	19.5669	20.3421	Vesicle
Q9BRG1	Vacuolar protein-sorting-associated protein 25	VPS25		+	+			+	18.4163	23.0762	23.653	18.6289	18.3827	19.5782	Vesicle	Exosome
Q9BRK3-3;Q9BRK3;Q9BRK3-2;Q9BRK3-4	Matrix-remodeling-associated protein 8	MXRA8	+	+	+	+	+	+	22.4653	23.3057	23.5326	22.4204	23.5129	24.5498	Vesicle	Exosome
Q9BRK5-2;Q9BRK5-6;Q9BRK5;Q9BRK5-4;Q9BRK5-3	45 kDa calcium-binding protein	SDF4			+			+	18.1246	18.0469	19.4501	18.788	18.4469	19.8418	Vesicle	Exosome
Q9BSG5-2								+	19.0863	18.5284	17.7055	18.2714	18.0958	19.9032	Vesicle
Q9BSQ5-3;Q9BSQ5-4;Q9BSQ5;Q9BSQ5-2	Cerebral cavernous malformations 2 protein	CCM2		+	+				18.542	19.9997	21.7779	18.5896	18.4824	18.2863	Vesicle	Exosome
Q9BSW2-2;Q9BSW2	EF-hand calcium-binding domain-containing protein 4B	CRACR2A	+			+		+	25.0737	18.8231	18.3578	24.51	18.063	26.0046
Q9BT76-3;Q9BT76-2;Q9BT76	Uroplakin-3b	UPK3B		+	+		+	+	18.5313	20.1264	21.6647	18.6103	20.3589	20.8305	Vesicle
Q9BTY2;Q9BTY2-2	Plasma alpha-L-fucosidase	FUCA2	+	+	+	+	+	+	24.6846	20.4416	23.5279	24.9382	21.7739	24.2488	Vesicle	Exosome
Q9BUD6	Spondin-2	SPON2	+			+		+	19.263	17.8193	18.4058	19.1468	18.3327	18.7433	Vesicle	Exosome
Q9BUF5	Tubulin beta-6 chain	TUBB6			+	+			18.4317	18.6573	18.9473	18.5981	18.1805	18.2948	Vesicle	Exosome
Q9BUF7	Protein crumbs homolog 3	CRB3		+	+				18.0385	20.1009	20.2487	18.4494	19.1483	18.6804	Vesicle	Exosome
Q9BUJ0	Alpha/beta hydrolase domain-containing protein 14A	ABHD14A			+			+	18.6261	18.3033	18.9676	17.808	18.7001	18.6328	Vesicle
Q9BUL8	Programmed cell death protein 10	PDCD10	+	+	+	+	+	+	21.1045	23.131	24.2901	20.5468	20.7447	22.435	Vesicle	Exosome
Q9BUT1;Q9BUT1-3;Q9BUT1-2	3-hydroxybutyrate dehydrogenase type 2	BDH2					+		18.5446	18.4823	18.1965	18.2374	18.4065	18.2294	Vesicle	Exosome
Q9BV40	Vesicle-associated membrane protein 8	VAMP8			+				18.4752	19.0493	18.7902	18.2274	18.7389	17.9464	Vesicle	Exosome
Q9BVM4	Gamma-glutamylaminecyclotransferase	GGACT	+	+	+	+	+	+	21.5186	21.5263	21.5696	21.8545	20.9521	22.0299		Exosome
Q9BW04;Q9BW04-2	Specifically androgen-regulated gene protein	SARG		+	+			+	18.2442	19.6142	21.4215	18.7271	19.132	21.4404
Q9BXA5	Succinate receptor 1	SUCNR1		+	+				17.9627	20.0841	19.9632	18.7303	19.3681	18.6067	Vesicle	Exosome
Q9BXI6;Q9BXI6-2	TBC1 domain family member 10A	TBC1D10A	+	+	+			+	18.8893	21.2281	21.4495	18.7145	18.4161	21.0403	Vesicle	Exosome
Q9BXJ7	Protein amnionless	AMN					+	+	18.718	18.2257	18.074	17.7941	19.1266	18.818	Vesicle	Exosome
Q9BXP8;Q9BXP8-2	Pappalysin-2	PAPPA2	+	+	+	+	+	+	22.9326	21.7033	21.1138	22.5769	21.2613	22.3883	Vesicle
Q9BXT5	Testis-expressed sequence 15 protein	TEX15				+			18.264	18.0967	18.0329	21.3082	18.6037	18.0197	Vesicle
Q9BY12-3;Q9BY12-2;Q9BY12	S phase cyclin A-associated protein in the endoplasmic reticulum	SCAPER	+		+		+		22.0847	18.418	21.5197	18.3717	22.0597	17.895	Vesicle
Q9BY32-3;Q9BY32-2;Q9BY32	Inosine triphosphate pyrophosphatase	ITPA			+			+	18.6676	18.0788	17.9523	18.3476	18.8698	18.8806	Vesicle	Exosome
Q9BY43;Q9BY43-2	Charged multivesicular body protein 4a	CHMP4A			+				18.0371	18.2522	21.4558	17.9875	19.5035	18.3996	Vesicle	Exosome
Q9BYE9	Cadherin-related family member 2	CDHR2	+						24.0456	18.2992	17.8718	17.7347	18.6446	18.18	Vesicle	Exosome
Q9BYF1;Q9BYF1-2	Angiotensin-converting enzyme 2;Processed angiotensin-converting enzyme 2	ACE2	+	+	+	+	+	+	23.7475	21.9035	22.4958	24.6568	21.7656	24.2526	Vesicle	Exosome
Q9BYG5-2;Q9BYG5	Partitioning defective 6 homolog beta	PARD6B		+	+		+	+	18.7294	21.166	21.34	17.9942	20.6	20.8664	Vesicle	Exosome
Q9BZG1-4;Q9BZG1;Q9BZG1-2	Ras-related protein Rab-34	RAB34		+	+				18.6084	18.8183	19.6429	18.4519	18.041	18.3654	Vesicle	Exosome
Q9BZQ8	Protein Niban	FAM129A			+			+	18.5255	18.0212	19.2632	17.4917	18.419	20.2613	Vesicle	Exosome
Q9BZR6	Reticulon-4 receptor	RTN4R	+		+	+		+	19.7676	18.4064	20.6857	18.9166	18.528	20.6787	Vesicle	Exosome
Q9BZV1-2;Q9BZV1	UBX domain-containing protein 6	UBXN6			+				18.4211	18.1173	19.974	18.1552	18.7251	17.7994	Vesicle	Exosome
Q9C0H2-2;Q9C0H2;Q9C0H2-4;Q9C0H2-3	Protein tweety homolog 3	TTYH3	+	+	+			+	22.9821	23.4318	24.0472	18.7866	18.6218	20.332	Vesicle	Exosome
Q9C0K7;Q9C0K7-2;Q9C0K7-3	STE20-related kinase adapter protein beta	STRADB			+				18.0055	17.7978	20.3145	18.264	18.352	18.0294	Vesicle
Q9GZU7-3;Q9GZU7-2;Q9GZU7	Carboxy-terminal domain RNA polymerase II polypeptide A small phosphatase 1	CTDSP1			+				18.7899	18.4327	20.2959	18.3221	18.5434	18.3687	Vesicle	Exosome
Q9H008	Phospholysine phosphohistidine inorganic pyrophosphate phosphatase	LHPP		+	+		+	+	18.5456	19.6161	19.0725	18.1224	19.8634	19.3235	Vesicle
Q9H093	NUAK family SNF1-like kinase 2	NUAK2				+			17.7682	18.1483	18.2337	19.454	18.8868	18.2215	Vesicle
Q9H0E2;Q9H0E2-2	Toll-interacting protein	TOLLIP		+	+		+	+	18.6606	18.8601	20.6769	18.2779	19.3835	20.0728	Vesicle	Exosome
Q9H0F7	ADP-ribosylation factor-like protein 6	ARL6		+	+		+	+	18.8634	19.7423	19.9023	18.1781	18.6761	19.8671	Vesicle	Exosome
Q9H0H0	Integrator complex subunit 2	INTS2				+			18.4344	18.3957	17.4833	20.9231	17.7624	17.4741	Vesicle
Q9H0T7;Q9H0T7-2	Ras-related protein Rab-17	RAB17		+	+		+		18.2616	19.6711	20.4846	18.8389	18.6372	18.588	Vesicle	Exosome
Q9H0W9-3;Q9H0W9-2;Q9H0W9;Q9H0W9-4	Ester hydrolase C11orf54	C11orf54		+		+	+	+	18.7762	19.9989	17.8299	18.6413	19.946	19.1793	Vesicle	Exosome
Q9H190-3;Q9H190	Syntenin-2	SDCBP2	+	+	+			+	22.633	22.513	23.9243	18.3991	18.7527	20.4559	Vesicle	Exosome
Q9H1C7	Cysteine-rich and transmembrane domain-containing protein 1	CYSTM1		+	+				18.5703	19.6409	21.7526	18.6665	18.3722	18.1244	Vesicle	Exosome
Q9H1D0;Q9NQA5-2;Q9H1D0-2;Q9NQA5	Transient receptor potential cation channel subfamily V member 6;Transient receptor potential cation channel subfamily V member 5	TRPV6;TRPV5	+	+	+				18.8073	21.0355	21.4717	17.8029	18.6135	17.1247	Vesicle
Q9H223;Q9NZN4-2	EH domain-containing protein 4	EHD4	+	+	+	+	+	+	24.5946	25.8508	26.8031	22.9632	24.3208	25.0607	Vesicle	Exosome
Q9H299	SH3 domain-binding glutamic acid-rich-like protein 3	SH3BGRL3	+	+	+	+	+	+	22.6712	23.8343	23.2852	20.7531	21.0726	23.9919	Vesicle	Exosome
Q9H2B4	Sulfate anion transporter 1	SLC26A1		+			+		18.3736	18.926	17.7623	17.8433	18.5406	17.7652	Vesicle
Q9H2G2-2;Q9H2G2	STE20-like serine/threonine-protein kinase	SLK			+	+		+	18.2525	18.0184	21.859	19.3583	18.4464	21.2478	Vesicle	Exosome
Q9H2K8	Serine/threonine-protein kinase TAO3	TAOK3		+	+			+	18.602	20.289	21.9155	18.1907	18.369	19.7063	Vesicle	Exosome
Q9H2U2-6;Q9H2U2-3;Q9H2U2;Q9H2U2-2	Inorganic pyrophosphatase 2, mitochondrial	PPA2				+			18.1011	18.6522	18.0722	18.404	18.4795	18.5645	Vesicle	Exosome
Q9H2V7-3;Q9H2V7-4;Q9H2V7-2;Q9H2V7	Protein spinster homolog 1	SPNS1		+	+				18.5044	19.5927	20.0879	18.2861	18.8156	17.9553	Vesicle	Exosome
Q9H336-2;Q9H336	Cysteine-rich secretory protein LCCL domain-containing 1	CRISPLD1						+	18.217	18.342	17.724	17.8855	18.7489	20.8075	Vesicle	Exosome
Q9H340	Olfactory receptor 51B6	OR51B6	+						18.8244	18.4198	18.4414	18.5977	18.1569	18.5587		Exosome
Q9H3G5	Probable serine carboxypeptidase CPVL	CPVL	+	+	+	+	+	+	23.6892	23.9888	24.2568	22.7834	22.6796	24.2703	Vesicle	Exosome
Q9H3K2	Growth hormone-inducible transmembrane protein	GHITM		+	+		+	+	18.355	19.249	18.799	19.2139	19.2274	19.3752	Vesicle	Exosome
Q9H3R2	Mucin-13	MUC13	+			+	+		19.1859	18.2628	18.1872	18.8972	18.8209	18.5223	Vesicle	Exosome
Q9H3S7	Tyrosine-protein phosphatase non-receptor type 23	PTPN23		+					18.3068	19.082	17.5843	18.4696	18.2317	18.1434	Vesicle	Exosome
Q9H3Z4-2;Q9H3Z4	DnaJ homolog subfamily C member 5	DNAJC5	+	+	+		+	+	18.9174	20.5657	21.3825	17.8735	19.7433	19.8839	Vesicle	Exosome
Q9H444;P59074	Charged multivesicular body protein 4b	CHMP4B	+	+	+	+	+	+	23.5614	24.7448	25.6851	20.5831	22.0192	23.0312	Vesicle	Exosome
Q9H4A3-4;Q9H4A3-2;Q9H4A3;Q9H4A3-5;Q9H4A3-6;Q9H4A3-7	Serine/threonine-protein kinase WNK1	WNK1	+	+	+	+		+	22.2869	21.3112	21.9525	22.12	18.2605	24.441
Q9H4A4	Aminopeptidase B	RNPEP			+				18.9592	18.5014	18.9318	18.1386	18.6503	18.135	Vesicle	Exosome
Q9H4B7;CON__ENSEMBL:ENSBTAP00000025008	Tubulin beta-1 chain	TUBB1	+	+					19.5448	21.2597	17.8156	18.6423	18.8136	17.8955	Vesicle	Exosome
Q9H4G4	Golgi-associated plant pathogenesis-related protein 1	GLIPR2			+				18.5028	18.4529	20.8652	18.2846	18.9256	17.9084	Vesicle	Exosome
Q9H4M9	EH domain-containing protein 1	EHD1	+	+	+	+	+	+	24.9981	26.4965	27.0663	24.4339	24.9482	26.0041	Vesicle	Exosome
Q9H6A0-2;Q9H6A0	DENN domain-containing protein 2D	DENND2D		+				+	18.6466	20.0379	18.3112	17.889	18.7015	19.3022	Vesicle
Q9H6S3;Q9H6S3-3	Epidermal growth factor receptor kinase substrate 8-like protein 2	EPS8L2	+	+	+	+	+	+	24.2959	26.5267	26.984	22.85	23.4147	25.3038	Vesicle	Exosome
Q9H6X2-3;Q9H6X2-4;Q9H6X2-6;Q9H6X2-2;Q9H6X2-5;Q9H6X2	Anthrax toxin receptor 1	ANTXR1	+	+	+	+	+	+	25.4196	24.2813	24.125	23.6781	22.6306	23.8123	Vesicle	Exosome
Q9H788-2;Q9H788	SH2 domain-containing protein 4A	SH2D4A		+	+			+	18.5028	20.4682	20.5756	18.7955	18.2282	21.0687	Vesicle
Q9H7P6;Q9H7P6-2	Multivesicular body subunit 12B	MVB12B			+				18.4591	18.2519	21.1629	18.1553	18.2106	18.2321		Exosome
Q9H8L6	Multimerin-2	MMRN2	+	+	+	+		+	20.7893	21.1559	20.6026	20.3931	19.1178	20.9699	Vesicle	Exosome
Q9H9E3-3;Q9H9E3	Conserved oligomeric Golgi complex subunit 4	COG4	+		+				18.6812	18.3834	19.3255	18.1535	18.3744	17.8879	Vesicle	Exosome
Q9H9H4	Vacuolar protein sorting-associated protein 37B	VPS37B	+	+	+		+	+	21.1673	24.3348	25.025	18.4086	20.6929	18.8684	Vesicle	Exosome
Q9H9S4	Calcium-binding protein 39-like	CAB39L		+	+			+	18.0214	21.0795	22.391	17.9388	18.6957	21.6925	Vesicle	Exosome
Q9HAT2;Q9HAT2-2	Sialate O-acetylesterase	SIAE	+	+	+	+	+	+	23.5729	24.6413	24.551	21.7267	21.4158	24.6223	Vesicle	Exosome
Q9HB40-2;Q9HB40	Retinoid-inducible serine carboxypeptidase	SCPEP1	+	+	+	+		+	20.6698	20.3053	21.3847	19.483	18.5501	21.1718	Vesicle	Exosome
Q9HBB8-2;Q9HBB8-4;Q9HBB8	Cadherin-related family member 5	CDHR5					+		18.708	18.4931	18.0372	18.4361	18.8379	18.5067
Q9HBG4	V-type proton ATPase 116 kDa subunit a isoform 4	ATP6V0A4		+	+		+	+	18.0371	21.884	21.7503	18.5276	22.1079	22.3151	Vesicle	Exosome
Q9HBH0;Q9HBH0-2	Rho-related GTP-binding protein RhoF	RHOF		+	+				18.5587	20.2824	21.8771	17.7071	18.3255	18.296	Vesicle	Exosome
Q9HBI0-3;Q9HBI0-2;Q9HBI0	Gamma-parvin	PARVG	+			+			19.1713	17.984	18.2412	19.6194	18.3316	18.1212	Vesicle	Exosome
Q9HBI1-3;Q9HBI1;Q9HBI1-2	Beta-parvin	PARVB	+	+					19.0148	19.5076	18.1295	18.4808	18.1891	17.7633	Vesicle	Exosome
Q9HBJ8	Collectrin	TMEM27		+			+		18.7705	19.1295	18.4076	18.6471	19.7681	18.2791	Vesicle	Exosome
Q9HC38-3;Q9HC38-2;Q9HC38	Glyoxalase domain-containing protein 4	GLOD4						+	18.3468	17.9793	18.1904	18.2162	18.7061	18.4119	Vesicle
Q9HC84	Mucin-5B	MUC5B	+	+	+				19.5695	19.3941	20.0737	18.5624	19.3436	18.0946	Vesicle
Q9HCE6-5;Q9HCE6-3;Q9HCE6-2;Q9HCE6;Q9HCE6-4;O15013-7;O15013-4;O15013-5;O15013-6;O15013	Rho guanine nucleotide exchange factor 10-like protein	ARHGEF10L		+			+	+	18.8917	18.4293	17.5596	18.5415	19.6347	19.2702	Vesicle
Q9HCE7-2;Q9HCE7	E3 ubiquitin-protein ligase SMURF1	SMURF1						+	18.1785	18.1533	17.809	18.4258	18.1107	18.6388	Vesicle	Exosome
Q9HCH3;Q9HCH3-2	Copine-5	CPNE5			+				18.4199	17.5703	20.1958	17.988	18.1244	18.3053	Vesicle	Exosome
Q9HCH5-4;Q9HCH5-9;Q9HCH5-2;Q9HCH5-15;Q9HCH5-12;Q9HCH5-14;Q9HCH5-6;Q9HCH5;Q9HCH5-13;Q9HCH5-11;Q9HCH5-7;Q9HCH5-8	Synaptotagmin-like protein 2	SYTL2			+				18.012	19.0582	18.8138	18.5978	18.7425	17.5914	Vesicle	Exosome
Q9HCL2	Glycerol-3-phosphate acyltransferase 1, mitochondrial	GPAM		+	+				17.9575	21.8021	20.3369	18.1454	18.235	18.2249	Vesicle
Q9HCN3	Transmembrane protein 8A	TMEM8A		+					18.047	18.8789	18.3407	18.1059	18.4032	17.4968	Vesicle
Q9HCY8	Protein S100-A14	S100A14	+	+	+	+		+	19.8312	20.7399	20.6033	19.9641	18.1774	20.8801	Vesicle	Exosome
Q9HD89	Resistin	RETN	+	+	+	+	+	+	22.8216	21.8602	22.5386	21.3155	20.1029	21.5435	Vesicle	Exosome
Q9HDC9-2;Q9HDC9	Adipocyte plasma membrane-associated protein	APMAP				+			18.0999	18.5686	18.1111	19.4875	18.2237	18.4967		Exosome
Q9NP55-2;Q9NP55	BPI fold-containing family A member 1	BPIFA1	+					+	20.0526	19.106	17.7518	18.4123	18.4386	19.3376	Vesicle	Exosome
Q9NP58-4;Q9NP58	ATP-binding cassette sub-family B member 6, mitochondrial	ABCB6		+					18.0438	19.2795	17.7847	18.065	18.1394	17.9851	Vesicle	Exosome
Q9NP79;Q9NP79-2	Vacuolar protein sorting-associated protein VTA1 homolog	VTA1	+	+	+	+	+	+	22.6004	22.8653	24.9257	21.8635	21.801	22.9466	Vesicle	Exosome
Q9NP85;Q9NP85-2	Podocin	NPHS2	+	+	+	+	+	+	19.2325	22.5833	24.8278	19.824	19.8227	20.8948	Vesicle	Exosome
Q9NPG4	Protocadherin-12	PCDH12		+	+	+	+	+	18.1872	20.6656	20.9274	19.3409	20.1651	22.6267	Vesicle
Q9NPI9	Inward rectifier potassium channel 16	KCNJ16	+						18.4024	19.2147	17.4236	18.4546	18.7455	18.2399	Vesicle
Q9NQ79-3;Q9NQ79-2;Q9NQ79	Cartilage acidic protein 1	CRTAC1		+	+		+	+	18.5509	20.2831	19.3862	18.7063	19.9257	20.3832	Vesicle
Q9NQ84;Q9NQ84-2	G-protein coupled receptor family C group 5 member C	GPRC5C	+	+	+	+	+	+	23.9662	26.5398	27.3925	20.3504	21.4652	21.8986	Vesicle	Exosome
Q9NQC3-3;Q9NQC3-2;Q9NQC3-5;Q9NQC3-4;Q9NQC3-6;Q9NQC3	Reticulon-4	RTN4			+	+		+	18.1276	18.4255	18.2988	18.6199	18.5841	18.9623	Vesicle	Exosome
Q9NQX5	Neural proliferation differentiation and control protein 1	NPDC1			+				18.6727	18.8668	19.6574	18.3212	18.5198	17.8824	Vesicle
Q9NQX7-2;Q9NQX7;Q9NQX7-3	Integral membrane protein 2C;CT-BRI3	ITM2C			+				18.268	18.4738	20.0084	18.1711	17.8325	18.4302	Vesicle	Exosome
Q9NR34	Mannosyl-oligosaccharide 1,2-alpha-mannosidase IC	MAN1C1	+		+				18.8667	18.2691	19.5378	18.0174	18.3355	17.8511	Vesicle
Q9NRA2-2;Q9NRA2	Sialin	SLC17A5	+	+	+			+	19.5358	19.9562	22.0288	18.3707	18.679	18.901	Vesicle
Q9NRD8;Q9NRD9;Q9NRD9-2	Dual oxidase 2	DUOX2	+	+	+	+		+	22.3158	19.4375	20.1152	21.627	19.1252	20.2536	Vesicle	Exosome
Q9NRQ2-2;Q9NRQ2	Phospholipid scramblase 4	PLSCR4			+				18.6262	18.5411	18.7432	18.7319	18.7853	17.3789	Vesicle
Q9NRV9	Heme-binding protein 1	HEBP1		+	+	+	+	+	18.6817	21.237	22.9259	20.1294	20.5936	21.9967	Vesicle	Exosome
Q9NRX4;Q9NRX4-2	14 kDa phosphohistidine phosphatase	PHPT1		+	+	+	+	+	17.8719	18.7416	20.9593	19.0069	20.0627	21.1536	Vesicle	Exosome
Q9NRX5	Serine incorporator 1	SERINC1		+	+				17.9749	19.4547	19.9913	18.8743	18.5792	18.3077	Vesicle	Exosome
Q9NS93	Transmembrane 7 superfamily member 3	TM7SF3		+					18.2765	19.0344	18.4766	18.6457	18.2941	17.9035	Vesicle	Exosome
Q9NSA0-2;Q9NSA0	Solute carrier family 22 member 11	SLC22A11					+		18.2954	18.9727	18.8376	18.5361	19.639	18.2199	Vesicle	Exosome
Q9NTK5-3;Q9NTK5	Obg-like ATPase 1	OLA1		+	+	+	+	+	17.7	19.0675	20.5347	19.5353	20.155	20.6295	Vesicle	Exosome
Q9NUN5-4;Q9NUN5-2;Q9NUN5-3;Q9NUN5	Probable lysosomal cobalamin transporter	LMBRD1	+	+	+				20.5525	22.3107	22.1381	18.5588	18.1917	17.8072	Vesicle	Exosome
Q9NUQ9;Q9NUQ9-2	Protein FAM49B	FAM49B	+			+			21.7763	18.5097	17.8599	22.1751	18.5	18.4116	Vesicle	Exosome
Q9NVH1-3;Q9NVH1-2;Q9NVH1	DnaJ homolog subfamily C member 11	DNAJC11						+	18.7567	18.8524	17.68	18.6602	18.8899	18.9471	Vesicle	Exosome
Q9NVS9-4;Q9NVS9-3;Q9NVS9	Pyridoxine-5-phosphate oxidase	PNPO			+	+		+	18.0144	19.1955	19.3144	19.2567	18.4695	20.9944	Vesicle
Q9NX52-3;Q9NX52	Rhomboid-related protein 2;Rhomboid-related protein 2, N-terminal fragment;Rhomboid-related protein 2, C-terminal fragment	RHBDL2				+			18.4536	18.3503	18.3616	18.888	18.5427	17.5796
Q9NX65	Zinc finger and SCAN domain-containing protein 32	ZSCAN32		+					18.7144	19.8074	17.8937	18.5689	18.6865	18.2228
Q9NXJ5;Q9NXJ5-2	Pyroglutamyl-peptidase 1	PGPEP1						+	18.4641	18.6297	18.1625	18.2214	18.0595	19.7379	Vesicle
Q9NXL9-4;Q9NXL9	DNA helicase MCM9	MCM9		+					19.1256	19.3802	17.9365	17.8702	18.7848	18.3701		Exosome
Q9NXU5	ADP-ribosylation factor-like protein 15	ARL15	+	+	+		+		19.6167	21.3304	21.3363	18.0683	19.8742	18.4261	Vesicle	Exosome
Q9NY33-4;Q9NY33	Dipeptidyl peptidase 3	DPP3	+	+	+	+	+	+	21.927	19.905	21.5462	20.739	19.7359	21.1914	Vesicle	Exosome
Q9NY47-2;Q9NY47	Voltage-dependent calcium channel subunit alpha-2/delta-2;	CACNA2D2				+			18.3815	17.8244	18.4841	19.4294	18.0364	18.3575	Vesicle	Exosome
Q9NY57-2;Q9NY57	Serine/threonine-protein kinase 32B	STK32B			+				18.928	18.1016	21.3865	18.6609	17.7178	17.8233	Vesicle
Q9NY61	Protein AATF	AATF	+			+			19.3606	18.1108	18.1865	18.8667	18.1509	17.7501	Vesicle
Q9NY97-2;Q9NY97	N-acetyllactosaminide beta-1,3-N-acetylglucosaminyltransferase 2	B3GNT2		+	+			+	18.699	20.1889	20.6089	18.8006	18.4052	19.9948	Vesicle	Exosome
Q9NYU1	UDP-glucose:glycoprotein glucosyltransferase 2	UGGT2						+	18.1947	17.8662	18.5185	18.5594	18.3643	19.1294	Vesicle
Q9NYU2-2;Q9NYU2	UDP-glucose:glycoprotein glucosyltransferase 1	UGGT1			+				18.046	17.9847	18.6469	18.1057	18.1197	18.0989	Vesicle	Exosome
Q9NZA1-3;Q9NZA1-2;Q9NZA1	Chloride intracellular channel protein 5	CLIC5				+			18.5213	18.4873	18.1234	18.8668	18.8578	17.948	Vesicle	Exosome
Q9NZD2	Glycolipid transfer protein	GLTP			+				18.1875	17.9907	19.9765	18.4644	18.2543	17.8946	Vesicle	Exosome
Q9NZH0;Q9NZH0-2	G-protein coupled receptor family C group 5 member B	GPRC5B	+	+	+	+	+	+	24.8372	27.8232	28.5994	19.8508	21.774	23.9637	Vesicle	Exosome
Q9NZM1-2;Q9NZM1-6;Q9NZM1-3;Q9NZM1;Q9NZM1-5;Q9NZM1-8;Q9NZM1-7	Myoferlin	MYOF		+	+		+	+	18.9575	20.0369	21.8405	18.0151	19.7107	21.7915	Vesicle	Exosome
Q9NZN4	EH domain-containing protein 2	EHD2			+				18.1072	18.2924	18.6986	18.2706	18.4554	17.7644	Vesicle	Exosome
Q9NZP8	Complement C1r subcomponent-like protein	C1RL	+	+	+	+	+	+	22.607	22.2369	22.0637	21.8257	21.4543	23.0879	Vesicle	Exosome
Q9NZT1	Calmodulin-like protein 5	CALML5			+			+	18.4994	18.7427	18.8406	17.833	18.7198	18.8576	Vesicle	Exosome
Q9NZZ3;Q9NZZ3-2	Charged multivesicular body protein 5	CHMP5	+	+	+	+	+	+	22.0261	23.03	24.7197	20.9558	21.8132	22.6151	Vesicle	Exosome
Q9P086	Mediator of RNA polymerase II transcription subunit 11	MED11			+		+		18.2872	18.6158	20.9197	17.9905	18.9977	18.3775	Vesicle
Q9P0V3;Q9P0V3-2	SH3 domain-binding protein 4	SH3BP4		+	+			+	18.5017	21.5303	22.1936	18.0223	18.1869	19.56	Vesicle	Exosome
Q9P1F3	Costars family protein ABRACL	ABRACL	+	+	+	+	+	+	20.0319	21.6133	21.3563	20.6715	19.4929	21.6135	Vesicle
Q9P265	Disco-interacting protein 2 homolog B	DIP2B			+				19.0332	18.3094	19.4818	18.5197	18.0971	17.8632	Vesicle	Exosome
Q9P2B4	CTTNBP2 N-terminal-like protein	CTTNBP2NL	+		+	+		+	20.2088	18.1543	22.2311	22.5019	18.3748	20.5695	Vesicle
Q9P2R3;Q9P2R3-2;Q9P2R3-4	Rabankyrin-5	ANKFY1			+				17.9994	18.1701	19.9544	18.8146	19.3349	17.8484	Vesicle	Exosome
Q9UBC9	Small proline-rich protein 3	SPRR3	+		+	+		+	18.6592	18.352	19.8706	19.5262	18.4158	20.5912	Vesicle	Exosome
Q9UBD6	Ammonium transporter Rh type C	RHCG	+	+	+	+	+	+	24.5365	27.1303	27.6853	21.7989	23.981	25.0274	Vesicle	Exosome
Q9UBG3	Cornulin	CRNN	+	+	+	+	+	+	19.4657	19.6755	20.1659	19.7325	19.979	21.1392	Vesicle	Exosome
Q9UBI6	Guanine nucleotide-binding protein G(I)/G(S)/G(O) subunit gamma-12	GNG12	+	+	+	+	+	+	20.0546	22.8884	24.0286	20.5595	20.5353	22.7073	Vesicle	Exosome
Q9UBP0-4;Q9UBP0-3;Q9UBP0-2;Q9UBP0	Spastin	SPAST	+	+	+				19.2076	20.3202	22.0861	18.2187	18.7211	17.9034	Vesicle	Exosome
Q9UBQ5-2;Q9UBQ5	Eukaryotic translation initiation factor 3 subunit K	EIF3K				+			18.9316	17.1361	18.0415	18.542	18.6437	17.711	Vesicle	Exosome
Q9UBQ7	Glyoxylate reductase/hydroxypyruvate reductase	GRHPR	+		+	+	+	+	20.07	18.4743	21.8482	21.8604	21.2573	22.8062	Vesicle	Exosome
Q9UBR2	Cathepsin Z	CTSZ	+	+	+	+	+	+	21.4843	21.109	20.1392	20.8929	20.0778	19.5955	Vesicle	Exosome
Q9UBS5-5;Q9UBS5-2;Q9UBS5-3;Q9UBS5-4;Q9UBS5	Gamma-aminobutyric acid type B receptor subunit 1	GABBR1	+						20.3509	18.5116	18.126	18.5945	18.896	17.8267	Vesicle
Q9UBV8	Peflin	PEF1	+	+	+		+	+	21.9295	22.4657	23.7993	18.1112	20.1357	22.3834	Vesicle	Exosome
Q9UBX5	Fibulin-5	FBLN5	+	+	+	+		+	19.0461	20.94	20.5594	19.6595	18.5411	19.796	Vesicle
Q9UEF7;Q9UEF7-2	Klotho;Klotho peptide	KL			+			+	19.0478	18.6607	21.1981	18.3398	17.8506	20.977	Vesicle	Exosome
Q9UGB7	Inositol oxygenase	MIOX	+	+	+	+	+	+	19.7749	19.0107	19.4335	18.7264	18.6814	19.8701	Vesicle
Q9UGM3-9;Q9UGM3-4;Q9UGM3-8;Q9UGM3-2;Q9UGM3-5;Q9UGM3-3;Q9UGM3;Q9UGM3-7;Q9UGM3-6	Deleted in malignant brain tumors 1 protein	DMBT1	+	+	+		+	+	19.9288	20.0274	21.206	18.5513	18.8298	19.6083	Vesicle	Exosome
Q9UGM5-2;Q9UGM5	Fetuin-B	FETUB					+		18.8343	18.148	18.7784	18.5911	19.6052	17.9164	Vesicle
Q9UGT4	Sushi domain-containing protein 2	SUSD2	+	+	+	+	+	+	23.1518	23.8825	24.9442	22.5495	23.6219	25.3443	Vesicle	Exosome
Q9UHD8-4;Q9UHD8-9;Q9UHD8-3;Q9UHD8-8;Q9UHD8-7;Q9UHD8-2;Q9UHD8-5;Q9UHD8	Septin-9	SEPT9						+	18.2893	18.7369	17.9416	18.437	18.5813	18.656	Vesicle	Exosome
Q9UHG3-2;Q9UHG3	Prenylcysteine oxidase 1	PCYOX1		+	+			+	18.0092	19.7312	20.4372	18.6413	18.5043	20.6999	Vesicle	Exosome
Q9UHI5	Large neutral amino acids transporter small subunit 2	SLC7A8					+		18.7267	18.4402	18.1356	17.8613	18.773	17.726	Vesicle	Exosome
Q9UHI7-2;Q9UHI7;Q9UHI7-3	Solute carrier family 23 member 1	SLC23A1		+		+	+	+	18.3181	18.7852	17.6208	19.6271	19.763	19.3915	Vesicle	Exosome
Q9UHI8	A disintegrin and metalloproteinase with thrombospondin motifs 1	ADAMTS1		+		+	+	+	18.0327	19.9883	18.786	21.642	19.7593	21.2335	Vesicle	Exosome
Q9UHL4	Dipeptidyl peptidase 2	DPP7	+	+	+	+	+	+	25.6926	25.4989	25.4954	24.2992	24.7829	25.7841	Vesicle	Exosome
Q9UHR4	Brain-specific angiogenesis inhibitor 1-associated protein 2-like protein 1	BAIAP2L1	+	+	+			+	22.534	23.7663	24.937	17.8853	17.9699	21.461	Vesicle	Exosome
Q9UHY7-2;Q9UHY7	Enolase-phosphatase E1	ENOPH1	+			+			19.5673	18.2724	18.2926	19.5316	18.7954	18.2802	Vesicle
Q9UI12-2;Q9UI12	V-type proton ATPase subunit H	ATP6V1H		+	+	+	+	+	18.8665	22.224	22.213	20.0752	20.7848	22.4794	Vesicle	Exosome
Q9UI42	Carboxypeptidase A4	CPA4					+		18.2468	18.8066	17.6786	17.8971	19.4001	17.8681	Vesicle
Q9UIB8-6;Q9UIB8-5;Q9UIB8-4;Q9UIB8-3;Q9UIB8-2;Q9UIB8	SLAM family member 5	CD84		+	+				18.38	19.2912	19.3025	18.7836	18.8479	18.3897	Vesicle	Exosome
Q9UIQ6-3;Q9UIQ6-2;Q9UIQ6	Leucyl-cystinyl aminopeptidase;Leucyl-cystinyl aminopeptidase, pregnancy serum form	LNPEP			+				18.6603	18.4348	18.2483	18.1288	18.327	18.0758	Vesicle	Exosome
Q9UIV8;Q9UIV8-2	Serpin B13	SERPINB13	+			+			20.3241	18.5792	17.5166	20.9238	18.3258	18.0914	Vesicle	Exosome
Q9UJ68-2;Q9UJ68-3;Q9UJ68-4;Q9UJ68-5;Q9UJ68	Mitochondrial peptide methionine sulfoxide reductase	MSRA					+		18.857	18.2968	17.726	18.6289	19.1121	17.5602	Vesicle	Exosome
Q9UJ70;Q9UJ70-2	N-acetyl-D-glucosamine kinase	NAGK			+	+		+	18.4895	18.1513	20.5553	20.6194	17.818	20.198	Vesicle	Exosome
Q9UJT0	Tubulin epsilon chain	TUBE1				+			17.9109	18.2932	18.807	19.7405	18.6967	17.6751	Vesicle
Q9UJU6-6;Q9UJU6;Q9UJU6-2;Q9UJU6-3	Drebrin-like protein	DBNL		+		+		+	18.7626	18.7603	18.461	19.8552	18.1113	21.3616	Vesicle	Exosome
Q9UK41;Q9UK41-2	Vacuolar protein sorting-associated protein 28 homolog	VPS28	+	+	+	+	+	+	25.1208	26.5477	27.5073	22.582	23.2627	24.3958	Vesicle	Exosome
Q9UK55	Protein Z-dependent protease inhibitor	SERPINA10		+			+		18.7171	20.052	18.131	18.7831	18.8846	18.0423	Vesicle
Q9UKF5-2;Q9UKF5-3;Q9UKF5	Disintegrin and metalloproteinase domain-containing protein 29	ADAM29	+		+	+			22.8176	18.5732	23.9686	23.1767	18.4884	17.7659	Vesicle
Q9UKG1	DCC-interacting protein 13-alpha	APPL1			+				18.6175	18.2546	19.5733	18.5844	18.7718	18.0224	Vesicle	Exosome
Q9UKJ1-4;Q9UKJ1-3;Q9UKJ1-2;Q9UKJ1	Paired immunoglobulin-like type 2 receptor alpha	PILRA				+			18.1766	18.3614	18.7493	18.9556	18.5963	17.7082	Vesicle	Exosome
Q9UKM7	Endoplasmic reticulum mannosyl-oligosaccharide 1,2-alpha-mannosidase	MAN1B1			+				18.225	18.0635	18.9424	18.2042	18.8498	17.9977	Vesicle	Exosome
Q9UKS6	Protein kinase C and casein kinase substrate in neurons protein 3	PACSIN3		+	+				18.414	21.7229	22.5333	17.719	18.9516	18.5988	Vesicle	Exosome
Q9UKU6	Thyrotropin-releasing hormone-degrading ectoenzyme	TRHDE	+	+	+	+		+	20.4836	20.057	21.5647	19.6871	17.7818	20.4559	Vesicle	Exosome
Q9UKU9;Q9UKU9-2	Angiopoietin-related protein 2	ANGPTL2	+	+	+	+	+	+	26.1235	25.5672	25.5546	24.6306	24.7285	25.9351	Vesicle	Exosome
Q9UKW4-3;Q9UKW4-2;Q9UKW4;Q9UKW4-4	Guanine nucleotide exchange factor VAV3	VAV3			+				18.5913	18.8767	20.509	19.0419	18.5105	18.1441	Vesicle
Q9UL25	Ras-related protein Rab-21	RAB21		+	+		+	+	18.4866	19.1325	21.4563	17.8475	19.4305	20.4482	Vesicle	Exosome
Q9UL26;Q13636	Ras-related protein Rab-22A;Ras-related protein Rab-31	RAB22A;RAB31		+	+				18.7881	19.9044	20.377	18.5372	18.8649	18.0134	Vesicle	Exosome
Q9UL46	Proteasome activator complex subunit 2	PSME2	+	+	+	+	+	+	21.522	20.2778	20.4377	22.7181	19.7834	21.9687	Vesicle	Exosome
Q9ULR0;Q9ULR0-2;Q9ULR0-1	Pre-mRNA-splicing factor ISY1 homolog	ISY1	+						18.8585	18.4735	18.5288	18.6361	18.7479	18.2793	Vesicle	Exosome
Q9ULV3-5;Q9ULV3-2;Q9ULV3	Cip1-interacting zinc finger protein	CIZ1	+	+					21.8585	19.1949	17.8974	18.291	18.4366	17.9618	Vesicle
Q9ULZ2	Signal-transducing adaptor protein 1	STAP1		+	+				18.054	19.1369	19.5199	18.082	18.896	17.948	Vesicle
Q9UM13	Anaphase-promoting complex subunit 10	ANAPC10					+		18.3532	18.4755	18.2176	18.3013	20.1275	18.457	Vesicle
Q9UM54-5;Q9UM54-2;Q9UM54-6;Q9UM54-4;Q9UM54-1;Q9UM54	Unconventional myosin-VI	MYO6			+	+	+	+	18.2078	18.1041	21.2776	21.7305	22.2038	22.9283	Vesicle	Exosome
Q9UMR5-2;Q9UMR5;Q9UMR5-3	Lysosomal thioesterase PPT2	PPT2			+				18.2215	17.9558	21.6576	18.4525	18.8774	17.9092	Vesicle
Q9UN36-5;Q9UN36-2;Q9UN36-3;Q9UN36-6;Q9UN36;Q9UN36-4	Protein NDRG2	NDRG2	+	+	+	+	+	+	21.9579	20.0016	22.1051	22.5668	20.9284	22.2669	Vesicle	Exosome
Q9UN37	Vacuolar protein sorting-associated protein 4A	VPS4A	+	+	+	+	+	+	22.4989	23.287	24.8897	20.8562	20.4869	22.1291	Vesicle	Exosome
Q9UN70-2;Q9UN70	Protocadherin gamma-C3	PCDHGC3		+	+			+	18.4471	19.9721	19.6641	18.2047	18.1994	19.8786	Vesicle
Q9UN76	Sodium- and chloride-dependent neutral and basic amino acid transporter B(0+)	SLC6A14	+		+			+	19.4734	19.0921	18.5352	18.2268	18.2286	18.8121	Vesicle	Exosome
Q9UNF0-2;Q9UNF0	Protein kinase C and casein kinase substrate in neurons protein 2	PACSIN2	+	+	+		+	+	19.302	21.3512	22.0436	18.1853	19.4073	20.4118	Vesicle	Exosome
Q9UNN8	Endothelial protein C receptor	PROCR	+	+	+	+	+	+	23.4268	23.4093	23.5899	22.1258	21.1405	23.9831	Vesicle	Exosome
Q9UPN3-4;Q9UPN3-3;Q9UPN3-2;Q9UPN3-5;Q9UPN3	Microtubule-actin cross-linking factor 1, isoforms 1/2/3/5	MACF1	+	+	+	+	+	+	24.4748	20.2348	20.6283	22.9588	20.7509	23.0169	Vesicle	Exosome
Q9UPS8;Q9UPS8-2	Ankyrin repeat domain-containing protein 26	ANKRD26	+	+	+	+			25.1805	22.9986	23.6458	22.8741	18.303	17.6824	Vesicle	Exosome
Q9UPX8-3				+	+			+	18.6894	20.5243	20.1994	18.2012	18.1403	20.2035	Vesicle	Exosome
Q9UQB8-3;Q9UQB8-5;Q9UQB8-4;Q9UQB8-6;Q9UQB8-2;Q9UQB8	Brain-specific angiogenesis inhibitor 1-associated protein 2	BAIAP2	+	+	+		+	+	20.8283	23.8827	25.0243	18.6803	20.7969	21.7583	Vesicle	Exosome
Q9UQE7	Structural maintenance of chromosomes protein 3	SMC3			+				18.5252	18.4566	19.2921	18.3334	17.7223	17.9027	Vesicle	Exosome
Q9UQN3-2;Q9UQN3	Charged multivesicular body protein 2b	CHMP2B		+	+				17.8799	19.3096	20.6759	18.1998	18.2003	18.0187	Vesicle	Exosome
Q9Y226;Q9Y226-2	Solute carrier family 22 member 13	SLC22A13					+	+	18.4768	18.5723	18.2288	18.6416	19.5341	20.5283	Vesicle	Exosome
Q9Y263	Phospholipase A-2-activating protein	PLAA			+	+		+	18.4683	18.5568	19.1785	19.9224	18.309	19.6395	Vesicle	Exosome
Q9Y277;Q9Y277-2	Voltage-dependent anion-selective channel protein 3	VDAC3						+	18.9846	18.7	18.4103	18.3852	18.7225	20.2758	Vesicle	Exosome
Q9Y287;Q9Y287-2	Integral membrane protein 2B;BRI2, membrane form;BRI2 intracellular domain;BRI2C, soluble form;Bri23 peptide	ITM2B	+	+	+	+	+	+	22.9244	24.3644	25.0267	21.8991	23.011	23.772	Vesicle	Exosome
Q9Y2A7;Q9Y2A7-2	Nck-associated protein 1	NCKAP1			+		+	+	18.6017	18.3379	21.8317	18.5845	18.699	22.0411	Vesicle	Exosome
Q9Y2B5;Q9Y2B5-2	VPS9 domain-containing protein 1	VPS9D1	+	+	+				19.8003	21.1933	22.4545	18.0949	18.9824	17.9642
Q9Y2E5-2;Q9Y2E5	Epididymis-specific alpha-mannosidase	MAN2B2	+	+	+	+		+	19.2984	20.5561	20.8582	18.6007	18.6239	18.5133	Vesicle
Q9Y2K3	Myosin-15	MYH15		+		+	+	+	18.3978	20.0343	17.8734	20.3458	20.6143	20.2639	Vesicle
Q9Y2S2-2;Q9Y2S2	Lambda-crystallin homolog	CRYL1		+	+	+	+	+	18.3141	21.1639	21.9469	22.1703	22.1073	23.0448	Vesicle	Exosome
Q9Y342	Plasmolipin	PLLP		+	+		+	+	18.4555	20.3584	20.4189	18.4514	19.8427	19.7638	Vesicle
Q9Y376	Calcium-binding protein 39	CAB39	+	+	+	+	+	+	23.0123	23.7527	24.4922	22.8611	21.6286	23.5814	Vesicle	Exosome
Q9Y3A5	Ribosome maturation protein SBDS	SBDS			+				17.9881	18.3909	18.7438	17.9897	18.1796	17.6491	Vesicle	Exosome
Q9Y3E7-2;Q9Y3E7;Q9Y3E7-3;Q9Y3E7-4	Charged multivesicular body protein 3	CHMP3		+	+				18.3458	19.0745	19.4881	18.5131	18.1298	17.873	Vesicle	Exosome
Q9Y3L5	Ras-related protein Rap-2c	RAP2C		+	+				18.1561	19.1558	19.2016	18.3022	18.5888	18.6241	Vesicle	Exosome
Q9Y3R5-2;Q9Y3R5	Protein dopey-2	DOPEY2	+		+	+		+	20.1052	18.3158	22.3387	19.2938	18.5265	21.9148	Vesicle	Exosome
Q9Y490;Q9Y4G6	Talin-1	TLN1	+	+	+	+	+	+	21.2866	21.7085	20.3105	20.596	19.4041	20.1706	Vesicle	Exosome
Q9Y4E8-4;Q9Y4E8-2;Q9Y4E8-3;Q9Y4E8	Ubiquitin carboxyl-terminal hydrolase 15	USP15			+	+		+	18.4836	18.6128	18.5431	20.7858	18.1435	20.46	Vesicle	Exosome
Q9Y4W6	AFG3-like protein 2	AFG3L2						+	18.4778	18.3784	17.7991	18.2684	18.6982	20.3193	Vesicle
Q9Y4X4-2;Q9Y4X4-3;Q9Y4X4	Krueppel-like factor 12	KLF12				+			18.6987	18.4327	17.6334	19.8926	18.4177	18.4108	Vesicle
Q9Y512	Sorting and assembly machinery component 50 homolog	SAMM50		+	+		+	+	18.6886	19.8406	19.7311	18.505	22.5657	21.6697	Vesicle	Exosome
Q9Y547	Intraflagellar transport protein 25 homolog	HSPB11	+	+	+	+		+	21.6047	20.5219	20.2638	21.1254	18.7699	21.6853	Vesicle
Q9Y597-2;Q9Y597	BTB/POZ domain-containing protein KCTD3	KCTD3			+				18.3938	18.5992	20.6458	18.7338	18.6702	18.0415	Vesicle
Q9Y5C1	Angiopoietin-related protein 3	ANGPTL3	+			+			18.5171	18.6696	17.8604	19.0016	18.4066	17.3823	Vesicle	Exosome
Q9Y5K6	CD2-associated protein	CD2AP	+	+	+			+	18.5573	20.5157	22.3769	18.8434	18.906	18.9966	Vesicle	Exosome
Q9Y5K8	V-type proton ATPase subunit D	ATP6V1D		+	+		+	+	18.3308	21.0295	21.8928	18.154	21.6036	22.1286	Vesicle	Exosome
Q9Y5S2	Serine/threonine-protein kinase MRCK beta	CDC42BPB		+	+		+	+	18.5967	18.9456	19.5236	17.9822	19.3779	19.4572	Vesicle	Exosome
Q9Y5Z4-2;Q9Y5Z4	Heme-binding protein 2	HEBP2		+	+			+	18.1365	19.7978	18.4857	18.5569	18.4344	20.1866	Vesicle	Exosome
Q9Y603-3		ETV7			+			+	18.4656	18.5551	20.2363	17.7848	18.5185	19.5845	Vesicle
Q9Y646	Carboxypeptidase Q	CPQ	+	+	+	+	+	+	20.5791	21.8426	21.5188	19.8248	21.0019	22.5758	Vesicle
Q9Y694-3;Q9Y694-2;Q9Y694	Solute carrier family 22 member 7	SLC22A7		+			+		18.1519	18.8051	17.4094	18.6359	19.1409	18.1022	Vesicle
Q9Y696;O15247	Chloride intracellular channel protein 4	CLIC4	+	+		+	+	+	19.5911	19.5561	18.239	23.6685	22.6656	23.7451	Vesicle	Exosome
Q9Y6A4	Cilia- and flagella-associated protein 20	CFAP20			+				18.2573	18.9754	18.0106	18.1786	18.0243	18.0355		Exosome
Q9Y6C2;Q9Y6C2-2	EMILIN-1	EMILIN1		+					18.6281	19.9866	18.1507	18.3303	18.4645	17.9301	Vesicle	Exosome
Q9Y6E0-2;Q9Y6E0;Q9P289-3	Serine/threonine-protein kinase 24;Serine/threonine-protein kinase 24 36 kDa subunit;Serine/threonine-protein kinase 24 12 kDa subunit	STK24	+	+	+	+	+	+	21.1917	22.766	23.1397	20.5597	21.5318	22.1949	Vesicle	Exosome
Q9Y6M4-6;Q9Y6M4-5;Q9Y6M4-3;Q9Y6M4-4;Q9Y6M4;Q9Y6M4-2	Casein kinase I isoform gamma-3	CSNK1G3		+	+			+	18.2988	19.6105	21.1513	17.9987	18.6044	19.4564	Vesicle	Exosome
Q9Y6R1-2;Q9Y6R1-4;Q9Y6R1;Q9Y6R1-5;Q9Y6R1-3;Q2Y0W8-4;Q2Y0W8-5;Q2Y0W8-3;Q2Y0W8-2;Q6U841-2;Q2Y0W8;Q6U841-3;Q6U841	Electrogenic sodium bicarbonate cotransporter 1	SLC4A4	+	+			+	+	18.8055	19.3724	17.8752	18.6714	20.3847	20.5348	Vesicle	Exosome
Q9Y6R7	IgGFc-binding protein	FCGBP	+	+	+	+		+	24.0635	19.0843	22.1887	21.7768	19.1751	21.65	Vesicle	Exosome
Q9Y6U3;Q9Y6U3-2;Q9Y6U3-3	Adseverin	SCIN		+	+		+	+	18.5955	24.0135	23.282	17.9153	20.1938	23.3911	Vesicle	Exosome
Q9Y6W3	Calpain-7	CAPN7	+	+	+	+	+	+	22.9529	25.3651	26.5902	19.8273	20.6661	22.8576	Vesicle	Exosome
Q9Y6W5;Q9Y6W5-2;Q9UPY6-2	Wiskott-Aldrich syndrome protein family member 2	WASF2		+	+		+	+	18.2725	20.5602	20.7515	18.7389	18.9283	20.1587	Vesicle	Exosome
