# Supplementary material for: Proteomic analysis of urinary extracellular vesicles of kidney transplant recipients with BKV viruria and viremia: A pilot study
Source: Front Med (Lausanne). 2022 Nov 17;9:1028085. doi: 10.3389/fmed.2022.1028085 (PMC9712214; doi:10.3389/fmed.2022.1028085)
Supplement: Supplementary file 3 [file Table_2.XLSX]

## Sheet: Supplemental Table 2
	Table S2. Gene Ontology enrichment of proteins identified in exosomes and microvesicles isolated from urine of KTRs with BKV infection and CTR
	GO Annotation Type	GO Annotation Term	CTR Enrichment Score	BKV Enrichment Score	UP95 CI	Size	P value	Benj. Hoch. FDR	Annotation Enrichment
1	Keywords	Exosome	-0.7975	-0.795003		1325	6.30266	1.75684e-12	Equal
2	Keywords	Proteins secreted	0.0636015	0.202427		433	10.9625	1.53124e-09	UP
3	Keywords	Signal	0.0636015	0.702427	+	567	11.9394	2.14236e-10	UP
4	Reactome name	Neutrophil degranulation	0.0639055	0.0659899		257	7.84399	1.66996e-05	UP
5	GOCC name	Collagen-containing extracellular matrix	0.0706822	0.29279		135	7.76516	2.85412e-06	UP
6	KEGG pathway name	Complement and coagulation cascades	0.152285	0.314694		53	7.19697	1.99508e-05	UP
7	Reactome name	Regulation of Complement cascade	0.196706	0.30037		68	6.69731	0.000117046	UP
8	Reactome name	Platelet degranulation	0.19677	0.322653		77	6.49254	0.000125037	UP
9	Keywords	Infectious	0.20123	0.437589		959	4.35369	4.42906e-05	UP
10	Keywords	Fibrosis	0.205814	0.464663	+	735	4.5677	2.70584e-05	UP
11	Keywords	Kidney disease	0.210881	0.434615		1005	6.07716	8.37226e-07	UP
12	Keywords	Chronic kidney disease	0.213321	0.433047		452	5.12744	7.45686e-06	UP
13	GOBP name	Complement activation, classical pathway	0.221088	0.334615		72	6.04113	0.00116865	UP
14	GOCC name	Plasma membrane	0.221088	0.334615		651	6.00334	0.000117804	UP
15	Keywords	Tubular Disease	0.225856	0.445898		113	4.61129	0.00384247	UP
16	Keywords	Phosphoprotein	0.232172	0.35159		878	5.53288	0.000182089	UP
17	Keywords	Glycoprotein	0.237156	0.297451		643	5.41214	0.000216406	UP
18	GOMF name	Serine-type endopeptidase activity	0.243321	0.403047		91	5.12687	0.011999	UP
19	GOBP name	Complement activation	0.253297	0.379058		58	4.86687	0.0139649	UP
20	Keywords	Immunity	0.275821	0.359462		141	4.66359	0.00110263	UP
21	KEGG pathway name	Ephithelial to Mesenchimal Transition	0.284624	0.462995		164	3.12164	0.000755715	UP
22	Keywords	Complement pathway	0.299085	0.546259	+	23	4.44789	0.00166089	UP
23	GOCC name	Cytosol	0.315813	0.372858		696	3.8267	0.0112593	UP
24	Keywords	Microvesicle	0.322677	0.332677		1582	6.57341	2.67049e-07	Equal
25	Keywords	Complement alternate pathway	0.341741	0.412858		10	3.68433	0.00722712	UP
26	Keywords	Cytoplasm	0.317409	0.428582		624	3.70471	0.00735554	UP
27	Keywords	Lipoprotein	0.374091	0.485822		153	3.66911	0.00704447	UP
28	Keywords	Serine protease inhibitor	0.361345	0.431249		29	3.1506	0.0188187	UP
29	Keywords	Renal Fibrosis	0.494577	0.851133	+	134	2.48847	0.00324732	UP
30	GOMF name	Kinase	0.498818	0.257497		39	2.98173	0.00104298	DOWN
