# Supplementary material for: Proteomic analysis of urinary extracellular vesicles of kidney transplant recipients with BKV viruria and viremia: A pilot study
Source: Front Med (Lausanne). 2022 Nov 17;9:1028085. doi: 10.3389/fmed.2022.1028085 (PMC9712214; doi:10.3389/fmed.2022.1028085)
Supplement: Supplementary file 4 [file Table_3.XLSX]

## Sheet: Supplemental Table 3
Table S3. List of total proteins identified in exosomes and microvesicles isolated from urine of KTRs with BKV infection and CTR with statistical significant of each protein in each comparison.
id	Protein IDs	Protein names	Gene names	Significant Ex_BKV total_Ex_CTR	Significant Ex_BKV_Viremia-Viruria_Ex_CTR	Significant Ex_BKV_Viruria_Ex_CTR	Significant Ex_BKV_Viremia-Viruria_Ex_BKV_Viruria	Significant Mv_BKV total_Mv_CTR	Significant Mv_BKV_Viremia-Viruria_Mv_CTR	Significant Mv_BKV_Viruria_Mv_CTR	Significant Mv_BKV_Viremia-Viruria_Mv_BKV_Viruria	Vip Score	SVM Rank	Difference Ex_BKV total_Ex_CTR	P-valueEx_BKV_Ex_CTR	Difference Ex_BKV_Viremia-Viruria_Ex_CTR	P-valueEx_BKV_Viremia-Viruria_Ex_CTR	Difference Ex_BKV_Viruria_Ex_CTR	P-valueEx_BKV_Viruria_Ex_CTR	Difference Ex_BKV_Viremia-Viruria_Ex_BKV_Viruria	P-valueEx_BKV_Viremia-Viruria_Ex_BKV_Viruria	Difference Mv_BKV total_Mv_CTR	P-valueMv_BKV_Mv total_CTR	Difference Mv_BKV_Viremia-Viruria_Mv_CTR	P-valueMv_BKV_Viremia-Viruria_Mv_CTR	Difference Mv_BKV_Viruria_Mv_CTR	P-valueMv_BKV_Viruria_Mv_CTR	Difference Mv_BKV_Viremia-Viruria_Mv_Mv_BKV_Viruria	P-valueMv_BKV_Viremia-Viruria_Mv_Mv_BKV_Viruria
12	A0A087WXS9	TBC1 domain family member 3I	TBC1D3I		+							NaN	NaN	1.69439	1.32452	2.62809	2.37016	0.760687	0.451197	1.8674	1.16648	1.24958	0.651868	1.27685	0.495217	1.22231	0.639213	0.0545387	0.0141858
13	A0A0A0MRZ8;P04433	Ig kappa chain V-III region VG	IGKV3D-11	+	+							NaN	NaN	3.65314	2.79225	3.72385	2.0493	3.58244	1.72334	0.141407	0.0504536	0.292591	0.185205	0.444777	0.259992	0.140408	0.0695279	0.304369	0.144549
30	A6NGH7	Coiled-coil domain-containing protein 160	CCDC160		+							NaN	NaN	1.76817	1.69829	2.31436	2.10348	1.22197	0.928213	1.09239	0.621208	2.26132	2.18438	2.88067	2.32967	1.64197	1.36443	1.2387	0.711782
53	CON__P02768-1;P02768;P02768-2;P02768-3	Serum albumin	ALB		+							NaN	NaN	1.20916	0.869247	2.12719	2.05934	0.291132	0.151653	1.83606	1.12235	0.187567	0.0925832	1.15675	1.17789	-0.781616	0.471882	1.93836	1.26532
86	CON__Q5D862;Q5D862	Filaggrin-2	FLG2									NaN	NaN	1.00654	0.701636	0.789339	NaN	1.22373	0.591297	-0.434395	0.168844	-0.979415	0.365843	-3.04996	2.106	1.09113	0.444274	-4.14109	3.25128
97	O00115-2;O00115	Deoxyribonuclease-2-alpha	DNASE2	+	+							NaN	NaN	2.11078	2.9379	2.43953	2.68035	1.78202	2.06928	0.657516	0.435249	2.65495	1.767	2.5321	1.21021	2.7778	1.68131	-0.245699	0.0671086
98	O00159-2;O00159-3;O00159	Unconventional myosin-Ic	MYO1C		+							NaN	NaN	-1.40322	0.915227	-2.38315	2.20771	-0.423283	0.193542	-1.95987	1.02475	-1.35339	0.552146	-2.29305	0.790908	-0.413719	0.189646	-1.87933	0.583449
100	O00161;O00161-2	Synaptosomal-associated protein 23	SNAP23		+							NaN	NaN	-1.19978	1.0913	-1.86714	2.45776	-0.532429	0.307751	-1.33471	0.922045	-1.76097	0.74653	-2.42618	0.839191	-1.09575	0.505848	-1.33044	0.341254
101	O00182-5;O00182-4;O00182-3;O00182-2;O00182-6;O00182	Galectin-9	LGALS9							+		NaN	NaN	-1.84204	1.08333	-1.51697	0.830491	-2.16712	1.02352	0.650154	0.193549	-3.14636	2.5133	-1.78631	1.15591	-4.5064	4.2979	2.72009	1.93349
106	O00299	Chloride intracellular channel protein 1	CLIC1		+							NaN	NaN	-3.05864	1.55996	-4.19587	2.40874	-1.9214	0.777917	-2.27448	0.685578	-3.50481	1.46393	-2.57509	0.826154	-4.43452	1.88041	1.85944	0.412916
107	O00322;O00322-2	Uroplakin-1a	UPK1A		+							NaN	NaN	-2.30754	1.47938	-3.23541	3.1918	-1.37967	0.54849	-1.85574	0.769359	-0.622393	0.253934	-1.11491	0.432972	-0.129877	0.035596	-0.985031	0.379188
117	O00526	Uroplakin-2	UPK2		+							NaN	NaN	-2.10366	1.12132	-3.23335	2.53273	-0.973969	0.335589	-2.25938	0.877107	-1.00337	0.306511	-2.4403	0.849603	0.433559	0.120734	-2.87386	0.911154
118	O00560;O00560-3	Syntenin-1	SDCBP		+							NaN	NaN	-1.4921	1.77787	-2.09104	3.48169	-0.893156	0.6966	-1.19789	0.962827	-0.660487	0.973511	-1.01843	3.11538	-0.302547	0.262981	-0.715881	0.732531
122	O00592-2;O00592	Podocalyxin	PODXL		+							NaN	NaN	-1.67504	1.04088	-2.95735	2.05189	-0.392738	0.203065	-2.56461	1.6096	-0.201841	0.0658681	0.0356255	0.00854883	-0.439308	0.158655	0.474934	0.124681
125	O00764;O00764-3;O00764-2	Pyridoxal kinase	PDXK									NaN	NaN	-1.11986	1.08377	-1.05586	0.685995	-1.18387	0.760387	0.128012	NaN	-2.21459	2.71877	-2.09725	1.77259	-2.33192	2.4696	0.234673	0.114452
129	O14745;O14745-2	Na(+)/H(+) exchange regulatory cofactor NHE-RF1	SLC9A3R1		+		+					1.275	17	-2.27374	1.38959	-4.26627	4.18719	-0.281208	0.144759	-3.98506	4.6601	-0.975399	0.607582	-0.480972	0.405993	-1.46983	0.677764	0.988855	0.429255
131	O14791-3;O14791;O14791-2	Apolipoprotein L1	APOL1		+							NaN	NaN	2.41613	1.31234	3.80371	2.04274	1.02855	0.598614	2.77516	1.17295	1.11102	0.40945	2.23371	0.742965	-0.0116653	0.00319325	2.24538	0.909644
133	O14908;O14908-2	PDZ domain-containing protein GIPC1	GIPC1	+								NaN	NaN	-1.86153	2.78267	-1.738	1.69201	-1.98506	1.87915	0.247063	NaN	0	NaN	-0.513918	NaN	0.159212	NaN	-0.67313	NaN
144	O15195-2;O15195	Villin-like protein	VILL		+					+	+	0.281	53	3.04929	1.95036	4.24132	2.46538	1.85726	1.36928	2.38405	0.969747	-1.41002	0.664041	0.836163	0.694033	-3.6562	3.97021	4.49236	4.65201
150	O15393;O15393-2	Transmembrane protease serine 2;Transmembrane protease serine 2 non-catalytic chain;Transmembrane protease serine 2 catalytic chain	TMPRSS2		+			+	+			NaN	NaN	-3.01504	1.83173	-4.12536	2.61713	-1.90473	0.893395	-2.22063	0.877391	-3.44225	3.85984	-3.74983	3.11845	-3.13468	2.33043	-0.61515	NaN
152	O15431	High affinity copper uptake protein 1	SLC31A1		+							NaN	NaN	-1.65695	2.52044	-1.92784	3.34616	-1.38607	1.32549	-0.541769	NaN	0	NaN	1.1025	NaN	1.19505	NaN	-0.0925541	NaN
155	O15511;O15511-2	Actin-related protein 2/3 complex subunit 5	ARPC5					+				NaN	NaN	0	NaN	0.0893307	NaN	0.904902	NaN	-0.815571	NaN	-2.49156	3.08134	-2.54122	2.38035	-2.44189	1.91181	-0.0993214	NaN
159	O43175	D-3-phosphoglycerate dehydrogenase	PHGDH									NaN	NaN	-1.59603	1.69163	-1.67172	1.10963	-1.52033	1.01325	-0.151394	NaN	-2.63352	2.40869	-2.88306	1.96242	-2.38399	1.29411	-0.499073	0.288098
166	O43511	Pendrin	SLC26A4		+				+		+	1.042	23	-1.86496	0.747972	-3.22217	2.19847	-0.507751	0.111791	-2.71442	1.00874	-3.02121	1.5356	-4.95879	3.03676	-1.08363	0.362256	-3.87516	2.70918
167	O43520	Phospholipid-transporting ATPase IC	ATP8B1		+							NaN	NaN	-1.58621	1.05428	-2.59298	2.29452	-0.579454	0.218189	-2.01352	1.38206	-0.996928	0.747974	-1.2408	0.62906	-0.753057	0.429431	-0.48774	NaN
171	O43633	Charged multivesicular body protein 2a	CHMP2A		+							NaN	NaN	-2.44893	1.87279	-3.64536	5.33091	-1.25251	0.606762	-2.39284	1.45938	-1.59398	2.17662	-1.30524	1.19889	-1.88271	2.3166	0.577471	NaN
175	O43795-2;O43795;Q9UBC5	Unconventional myosin-Ib	MYO1B		+							NaN	NaN	-1.50573	1.26961	-2.20798	2.78292	-0.803473	0.434867	-1.40451	0.802816	-1.85954	0.934895	-0.901258	0.311557	-2.81782	1.51864	1.91656	0.7368
176	O43895	Xaa-Pro aminopeptidase 2	XPNPEP2						+			NaN	NaN	-1.06373	0.58578	-1.72588	1.13258	-0.401587	0.156303	-1.32429	0.532371	-2.27321	2.03733	-2.63089	2.7307	-1.91554	1.06803	-0.715351	0.307617
185	O60291-4;O60291;O60291-3;O60291-2	E3 ubiquitin-protein ligase MGRN1	MGRN1	+	+							NaN	NaN	-2.43479	3.48488	-2.76039	2.75006	-2.10919	1.94352	-0.651192	NaN	-1.37542	1.1698	-1.15119	0.707035	-1.59966	0.88379	0.448477	NaN
187	O60488-2;O60488	Long-chain-fatty-acid--CoA ligase 4	ACSL4						+			NaN	NaN	-1.93662	1.71139	-2.24208	1.2925	-1.63115	0.85969	-0.610931	NaN	-2.09348	1.35793	-3.06347	2.88548	-1.12349	0.448568	-1.93997	0.910897
190	O60568	Procollagen-lysine,2-oxoglutarate 5-dioxygenase 3	PLOD3	+	+							NaN	NaN	-1.79954	2.69723	-2.1635	2.47253	-1.43558	1.27244	-0.727922	NaN	0	NaN	-0.0257721	NaN	0.452387	NaN	-0.478159	NaN
192	O60635	Tetraspanin-1	TSPAN1		+							NaN	NaN	-3.05184	1.90908	-3.75304	2.2893	-2.35064	1.10059	-1.4024	0.455639	-1.81696	1.89704	-1.6444	1.14441	-1.98953	1.24961	0.345139	NaN
193	O60637-3;O60637-2;O60637	Tetraspanin-3	TSPAN3		+							NaN	NaN	-1.76102	1.18173	-2.8481	2.25575	-0.673948	0.265292	-2.17415	1.65259	0	NaN	-0.405613	NaN	0.0449238	NaN	-0.450537	NaN
203	O75083;O75083-3	WD repeat-containing protein 1	WDR1		+							NaN	NaN	-1.76445	1.30047	-3.08663	2.50085	-0.442259	0.545134	-2.64437	1.88962	-2.40092	1.47147	-1.51533	1.30437	-3.28651	1.48778	1.77118	0.685108
206	O75146	Huntingtin-interacting protein 1-related protein	HIP1R					+	+	+		NaN	NaN	0	NaN	0.52169	NaN	0.169323	NaN	0.352367	NaN	-1.49937	3.49032	-1.64143	2.68063	-1.35732	2.93269	-0.284107	NaN
214	O75369-6;O75369-3;O75369-2;O75369-9;O75369;O75369-8;O75369-5;O75369-4;O75369-7	Filamin-B	FLNB					+	+	+		NaN	NaN	0	NaN	-0.496017	NaN	0.162182	NaN	-0.658199	NaN	-3.44575	4.70589	-3.65454	3.07749	-3.23696	3.00242	-0.41758	NaN
217	O75531	Barrier-to-autointegration factor;Barrier-to-autointegration factor, N-terminally processed	BANF1									NaN	NaN	-0.795907	0.788514	-0.182064	0.111622	-1.40975	1.53182	1.22769	1.38769	-0.983695	1.0335	-1.56581	2.18763	-0.401579	0.251515	-1.16423	1.08083
220	O75629	Protein CREG1	CREG1							+		NaN	NaN	1.06134	0.87998	1.69769	1.28725	0.424997	NaN	1.27269	0.788465	-2.86113	2.7351	-2.44362	1.57359	-3.27864	3.08277	0.835016	0.371965
221	O75631;O75631-2	Uroplakin-3a	UPK3A		+							NaN	NaN	-3.22698	2.57279	-4.61455	4.70542	-1.83942	1.173	-2.77513	1.93536	-1.76947	0.784789	-2.57595	1.11592	-0.962988	0.274461	-1.61296	0.579455
223	O75674-2;O75674;O75674-3	TOM1-like protein 1	TOM1L1		+							NaN	NaN	-1.85527	1.5591	-3.03058	4.2824	-0.67996	0.376154	-2.35062	2.02862	-1.40777	1.60884	-1.56718	1.43777	-1.24836	0.873906	-0.318817	NaN
224	O75787-2;O75787	Renin receptor	ATP6AP2		+				+		+	1.659	7	-3.27837	2.28193	-4.27832	3.13579	-2.27841	0.973612	-1.9999	1.03831	-2.74356	1.35525	-4.47567	2.52641	-1.01146	0.379975	-3.46421	1.69141
227	O75874	Isocitrate dehydrogenase [NADP] cytoplasmic	IDH1		+							NaN	NaN	-1.51994	1.0218	-1.63447	2.593	-1.40541	0.557559	-0.229059	0.068824	-1.03011	1.35316	-0.847902	0.778296	-1.21231	1.27836	0.364407	0.285139
228	O75882-3;O75882-2;O75882	Attractin	ATRN						+			NaN	NaN	-1.34797	0.67316	-2.02823	0.921574	-0.667707	0.205182	-1.36053	0.665041	-1.98798	2.41946	-2.64804	2.55267	-1.32793	1.00972	-1.32012	NaN
230	O75936	Gamma-butyrobetaine dioxygenase	BBOX1						+		+	1.584	9	-1.04645	0.65622	-1.84807	1.17885	-0.244825	0.0871619	-1.60324	1.35958	-2.55227	2.03679	-3.80481	5.88326	-1.29973	0.686307	-2.50508	1.66181
233	O76027	Annexin A9	ANXA9	+	+							NaN	NaN	-3.31096	3.29581	-4.06077	4.11339	-2.56116	1.60025	-1.49961	1.00006	-3.71908	2.60658	-3.09347	1.26342	-4.34468	2.47261	1.25121	0.635138
236	O94760;O94760-2	N(G),N(G)-dimethylarginine dimethylaminohydrolase 1	DDAH1	+	+							NaN	NaN	-2.72853	3.04421	-3.4729	5.14613	-1.98415	1.5165	-1.48875	0.98407	-1.11013	1.40843	-1.35946	1.38573	-0.8608	0.789978	-0.498657	0.392537
237	O94804	Serine/threonine-protein kinase 10	STK10	+	+							NaN	NaN	-1.6192	1.90344	-1.85157	1.43341	-1.38683	1.03067	-0.464739	NaN	-0.452043	0.266737	-0.131659	0.0611107	-0.772425	0.335161	0.640766	NaN
238	O94832;B0I1T2-2;B0I1T2-3;B0I1T2-4;B0I1T2	Unconventional myosin-Id	MYO1D		+							NaN	NaN	-1.80039	1.04929	-2.22545	2.6166	-1.37534	0.483822	-0.850119	0.252026	-0.95745	0.373145	-1.15177	0.313118	-0.763126	0.319089	-0.388647	0.0989215
240	O94919	Endonuclease domain-containing 1 protein	ENDOD1						+		+	0.809	32	0.370959	0.159142	-1.07631	0.801867	1.81823	1.09374	-2.89454	2.4343	-1.6488	1.14872	-2.77745	3.06816	-0.520163	0.227881	-2.25728	1.46417
243	O95154	Aflatoxin B1 aldehyde reductase member 3	AKR7A3									NaN	NaN	-1.83377	1.3349	-2.60392	1.80751	-1.06363	0.47093	-1.5403	1.03882	-2.77583	1.88058	-1.93271	1.35271	-3.61895	2.12537	1.68624	0.629119
247	O95342	Bile salt export pump	ABCB11		+							NaN	NaN	-1.89875	1.13173	-3.52837	2.64673	-0.269133	0.162129	-3.25924	2.19205	-1.52362	0.728886	-2.17881	0.995636	-0.868435	0.297673	-1.31037	0.448054
250	O95398;O95398-3;O95398-2	Rap guanine nucleotide exchange factor 3	RAPGEF3		+							NaN	NaN	-3.82985	2.09974	-5.46415	5.10846	-2.19556	0.769055	-3.2686	1.3439	0	NaN	-0.81267	NaN	-0.92058	NaN	0.10791	NaN
256	O95630-2;O95630	STAM-binding protein	STAMBP	+	+							NaN	NaN	-2.71244	4.39076	-2.78638	3.2756	-2.63851	3.06519	-0.147869	NaN	-1.06191	1.05772	-1.61419	1.41721	-0.50963	0.324282	-1.10456	NaN
258	O95718;O95718-2;O95718-1	Steroid hormone receptor ERR2	ESRRB				+					NaN	NaN	-1.97252	0.662998	0.665787	0.193495	-4.61082	2.45351	5.27661	3.28166	-2.55542	0.636178	0.635056	0.112435	-5.7459	1.97222	6.38095	3.00881
260	O95782-2;O95782	AP-2 complex subunit alpha-1	AP2A1		+							NaN	NaN	-1.39869	1.96616	-1.78956	2.54236	-1.00781	1.04984	-0.78175	NaN	0.726123	0.720561	1.25927	1.02787	0.192976	NaN	1.06629	0.982271
263	O95861-3;O95861-4;O95861;O95861-2	3(2),5-bisphosphate nucleotidase 1	BPNT1					+		+		NaN	NaN	0	NaN	0.0918446	NaN	0.963612	NaN	-0.871767	NaN	2.14901	2.86483	1.92664	1.53279	2.37138	3.48997	-0.444742	0.262761
268	O96000-2;O96000	NADH dehydrogenase [ubiquinone] 1 beta subcomplex subunit 10	NDUFB10				+					NaN	NaN	0.44038	0.161597	2.21025	1.24259	-1.32949	0.631896	3.53974	3.97952	0	NaN	0.565081	NaN	0.449842	NaN	0.115238	NaN
273	P00326	Alcohol dehydrogenase 1C	ADH1C									NaN	NaN	-2.13155	2.12282	-1.94302	1.4596	-2.32007	1.44106	0.377048	NaN	-1.68532	1.46591	-2.22131	1.458	-1.14933	0.57388	-1.07199	NaN
274	P00338;P00338-3;P00338-4;P00338-5;P00338-2	L-lactate dehydrogenase A chain	LDHA									NaN	NaN	0.303187	0.267645	1.10368	1.53192	-0.497307	0.953697	1.60099	2.19427	-0.549447	0.290105	0.690405	0.796249	-1.7893	1.31761	2.4797	1.69856
276	P00390-5;P00390-4;P00390-2;P00390-3;P00390	Glutathione reductase, mitochondrial	GSR		+							NaN	NaN	-2.32559	2.2445	-2.33698	2.32544	-2.31421	1.55195	-0.0227757	0.00762726	-1.33437	0.819115	-0.135229	0.0648998	-2.53352	1.83416	2.39829	1.5304
277	P00441	Superoxide dismutase [Cu-Zn]	SOD1		+							NaN	NaN	-1.18465	1.2774	-1.83813	2.49208	-0.531164	0.394466	-1.30696	1.13135	-0.804451	1.10227	-0.712841	0.884603	-0.896061	0.894331	0.18322	0.127925
282	P00734;CON__P00735	Prothrombin;Activation peptide fragment 1;Activation peptide fragment 2;Thrombin light chain;Thrombin heavy chain	F2		+							NaN	NaN	2.42715	2.52361	2.62131	2.10479	2.23301	1.47205	0.3883	0.207481	0.419027	0.133641	1.8188	1.29858	-0.980743	0.30194	2.79954	1.07526
289	P00748	Coagulation factor XII;Coagulation factor XIIa heavy chain;Beta-factor XIIa part 1;Coagulation factor XIIa light chain	F12		+							NaN	NaN	3.3099	2.5092	3.33238	2.15851	3.28742	1.62281	0.0449619	0.0131949	0.60518	0.278801	1.81384	1.66923	-0.603479	0.24518	2.41732	1.38725
291	P00751;P00751-2	Complement factor B;Complement factor B Ba fragment;Complement factor B Bb fragment	CFB		+							NaN	NaN	2.23785	0.726377	3.50498	2.32695	0.970732	0.175976	2.53424	0.605234	0.41495	0.120788	1.5482	0.803357	-0.718304	0.177345	2.26651	0.689555
293	P00918	Carbonic anhydrase 2	CA2		+							NaN	NaN	-1.6459	1.18794	-2.79553	2.98762	-0.496265	0.259105	-2.29927	1.48341	-1.04685	0.99002	-1.06054	0.811014	-1.03316	0.801348	-0.0273781	0.0118695
296	P01009;P01009-2;P01009-3	Alpha-1-antitrypsin;Short peptide from AAT	SERPINA1		+							NaN	NaN	1.96604	1.49422	2.8179	2.67868	1.11419	0.606859	1.70371	0.858957	0.401029	0.175246	1.08215	0.59016	-0.280094	0.10108	1.36225	0.574491
298	P01019	Angiotensinogen;Angiotensin-1;Angiotensin-2;Angiotensin-3;Angiotensin-4;Angiotensin 1-9;Angiotensin 1-7;Angiotensin 1-5;Angiotensin 1-4	AGT		+							NaN	NaN	1.64314	1.8751	2.28943	3.15776	0.996859	0.683675	1.29257	1.19834	0.302945	0.111714	1.30999	1.18479	-0.7041	0.215738	2.01409	0.856143
299	P01023	Alpha-2-macroglobulin	A2M		+							NaN	NaN	1.83997	1.23278	2.82843	2.93068	0.851513	0.331363	1.97692	1.09234	-0.459495	0.103109	2.4333	2.04531	-3.35229	1.1982	5.7856	2.47753
300	P01024	Complement C3;Complement C3 beta chain;C3-beta-c;Complement C3 alpha chain;C3a anaphylatoxin;Acylation stimulating protein;Complement C3b alpha chain;Complement C3c alpha chain fragment 1;Complement C3dg fragment;Complement C3g fragment;Complement C3d fragment;Complement C3f fragment;Complement C3c alpha chain fragment 2	C3		+				+		+	0.565	44	1.11224	0.393421	2.82007	5.02977	-0.5956	0.149634	3.41567	1.30435	0.345888	0.115793	2.11189	4.16425	-1.42012	0.563862	3.53201	1.81088
301	P01031;CON__Q1A7A4	Complement C5;Complement C5 beta chain;Complement C5 alpha chain;C5a anaphylatoxin;Complement C5 alpha chain	C5		+				+		+	2.237	2	5.6816	2.35566	7.61121	4.46462	3.752	1.048	3.85921	1.01412	4.66397	1.93276	7.12744	4.67716	2.20049	0.681113	4.92695	1.75281
302	P01034	Cystatin-C	CST3		+		+		+		+	0.812	31	1.56632	0.787304	3.58788	3.19403	-0.455236	NaN	4.04312	3.036	2.49148	1.41515	4.59683	3.80831	0.386124	NaN	4.21071	3.13388
306	P01112;P01112-2;P01111	GTPase HRas;GTPase HRas, N-terminally processed;GTPase NRas	HRAS;NRAS	+	+			+	+			NaN	NaN	-3.33725	2.83702	-4.51076	6.33241	-2.16374	1.24659	-2.34702	1.42354	-2.79275	3.73179	-2.7886	2.4925	-2.79689	2.32578	0.00829315	NaN
307	P01116-2;P01116	GTPase KRas;GTPase KRas, N-terminally processed	KRAS		+							NaN	NaN	-0.698445	0.389814	-1.58448	2.14161	0.18759	0.0692308	-1.77207	0.93676	0	NaN	0.39732	NaN	0.2694	NaN	0.12792	NaN
315	P01700;P01699	Ig lambda chain V-I region HA;Ig lambda chain V-I region VOR		+	+							NaN	NaN	3.06057	3.03041	4.09361	4.94469	2.02753	1.53402	2.06608	1.494	1.81645	1.05027	3.00994	1.84827	0.622959	0.333136	2.38698	1.1193
337	P02144	Myoglobin	MB		+							NaN	NaN	3.33754	1.2826	5.88712	3.74213	0.787958	0.23089	5.09916	2.00397	0.938954	0.284159	3.04201	1.77416	-1.16411	0.377238	4.20612	1.79894
339	P02647	Apolipoprotein A-I;Proapolipoprotein A-I;Truncated apolipoprotein A-I	APOA1		+							NaN	NaN	1.82005	0.808129	3.77404	3.58224	-0.133932	0.0411545	3.90797	2.00456	0.102732	0.027645	1.5554	0.557928	-1.34994	0.541603	2.90534	1.06464
342	P02654	Apolipoprotein C-I;Truncated apolipoprotein C-I	APOC1		+		+					0.23	57	2.84485	1.13344	5.68129	3.18495	0.00840568	NaN	5.67289	3.10517	1.08044	0.376373	2.02115	0.644324	0.139732	0.0350338	1.88142	0.64158
354	P02748	Complement component C9;Complement component C9a;Complement component C9b	C9		+							NaN	NaN	1.05247	0.923691	1.74482	3.07833	0.360125	0.193478	1.3847	0.920829	0.973864	0.486418	2.00617	2.30612	-0.0584431	0.0167506	2.06462	0.981076
359	P02753	Retinol-binding protein 4;Plasma retinol-binding protein(1-182);Plasma retinol-binding protein(1-181);Plasma retinol-binding protein(1-179);Plasma retinol-binding protein(1-176)	RBP4		+							NaN	NaN	2.35668	2.39448	2.47456	2.17262	2.2388	1.413	0.235764	0.107315	0.28431	0.125864	-0.0137424	0.00441358	0.582365	0.271809	-0.596107	0.220111
363	P02766	Transthyretin	TTR		+							NaN	NaN	1.91827	1.00562	2.52387	2.73303	1.31267	0.412222	1.2112	0.349286	0.674358	0.393557	0.860146	0.81957	0.488571	0.185731	0.371574	0.12978
368	P02788-2;P02788	Lactotransferrin;Lactoferricin-H;Kaliocin-1;Lactoferroxin-A;Lactoferroxin-B;Lactoferroxin-C	LTF				+					NaN	NaN	-0.570927	0.234618	1.14177	0.571863	-2.28362	1.65231	3.42539	3.4852	-2.50054	1.01922	-0.384775	0.118704	-4.6163	2.36493	4.23153	1.96743
374	P04003	C4b-binding protein alpha chain	C4BPA		+				+		+	1.036	24	2.0547	0.914706	4.18049	2.18392	-0.0710964	NaN	4.25159	2.26811	2.83701	1.34441	4.95187	2.59684	0.722145	NaN	4.22972	2.03603
377	P04040	Catalase	CAT									NaN	NaN	-0.137372	0.0373455	2.13217	1.19613	-2.40691	1.69132	4.53908	2.52452	-0.674853	0.209987	1.00707	0.331809	-2.35677	1.12614	3.36384	1.40257
378	P04062-4;P04062-2;P04062;P04062-5	Glucosylceramidase	GBA							+	+	0.421	49	0.805895	0.384704	1.51246	0.679673	0.0993328	0.0276483	1.41312	0.933924	-1.69742	1.37023	-0.658134	0.322868	-2.7367	3.1378	2.07856	1.71592
387	P04196	Histidine-rich glycoprotein	HRG		+							NaN	NaN	2.73404	1.14138	4.59745	3.14924	0.870625	0.248684	3.72682	1.30385	0.376148	0.0982247	2.21927	1.07245	-1.46697	0.452132	3.68624	1.36186
388	P04216	Thy-1 membrane glycoprotein	THY1		+							NaN	NaN	-1.54841	1.60908	-2.0883	3.19863	-1.00851	0.652991	-1.07979	0.680396	-1.27224	1.23702	-1.54316	1.95044	-1.00133	0.638468	-0.541826	0.266138
404	P04899;P04899-4;P04899-6;P04899-3;P04899-5;P04899-2;P09471-2;P11488;P19087;A8MTJ3;P09471;P38405-3	Guanine nucleotide-binding protein G(i) subunit alpha-2	GNAI2		+							NaN	NaN	-1.55971	1.19336	-2.13293	3.03412	-0.986481	0.452567	-1.14645	0.515638	-1.4729	0.638804	-2.20334	0.809432	-0.742456	0.333559	-1.46088	0.422721
414	P05154	Plasma serine protease inhibitor	SERPINA5						+			NaN	NaN	-1.26292	1.40382	-1.41449	1.4675	-1.11134	0.861845	-0.303144	0.16393	-1.07645	0.909246	-1.91155	2.60017	-0.24135	0.126247	-1.6702	1.321
417	P05164-2;P05164;P05164-3;P11678	Myeloperoxidase;Myeloperoxidase;89 kDa myeloperoxidase;84 kDa myeloperoxidase;Myeloperoxidase light chain;Myeloperoxidase heavy chain	MPO		+		+					1.25	18	0.0945163	0.0168949	3.70994	1.56728	-3.52091	1.51771	7.23085	3.63273	-0.609981	0.101854	2.87281	0.588026	-4.09278	1.11988	6.96559	3.12333
421	P05546;CON__ENSEMBL:ENSBTAP00000018574	Heparin cofactor 2	SERPIND1		+							NaN	NaN	2.93257	1.29732	4.62047	3.72922	1.24467	0.322683	3.3758	1.24776	1.70799	0.688838	2.95802	1.64506	0.45797	0.124712	2.50005	0.797989
426	P06280	Alpha-galactosidase A	GLA	+								NaN	NaN	-2.38861	3.1184	-2.38196	1.89363	-2.39525	1.84418	0.0132904	NaN	0	NaN	0.287571	NaN	-0.0503273	NaN	0.337898	NaN
427	P06312	Ig kappa chain V-IV region	IGKV4-1		+							NaN	NaN	1.22755	1.26608	1.86526	2.61852	0.589838	0.360128	1.27542	1.11094	-0.433671	0.328238	0.0294132	0.0194348	-0.896755	0.625578	0.926168	0.650007
431	P06576	ATP synthase subunit beta, mitochondrial	ATP5B							+	+	0.704	37	0.956457	0.609284	0.479193	NaN	1.43372	0.679598	-0.954527	0.388401	3.21093	1.33041	0.563608	NaN	5.85826	2.82088	-5.29465	2.56732
432	P06681;P06681-3;P06681-2	Complement C2;Complement C2b fragment;Complement C2a fragment	C2									NaN	NaN	2.75958	1.89873	2.81377	1.97877	2.70539	1.36827	0.108376	0.0269928	2.67692	1.43318	3.53881	2.08834	1.81503	0.72182	1.72378	0.523573
438	P06737-2;P06737	Glycogen phosphorylase, liver form	PYGL		+							NaN	NaN	2.51545	0.968066	4.98928	2.25349	0.0416222	0.0207549	4.94766	2.3057	-0.738449	0.181864	1.3658	0.298714	-2.8427	1.29346	4.20851	1.67111
445	P07108;P07108-3;P07108-2;P07108-4;P07108-5	Acyl-CoA-binding protein	DBI									NaN	NaN	-2.28147	1.28127	-3.05276	1.71253	-1.51019	0.493656	-1.54257	0.691959	-2.91899	1.51193	-3.94398	1.76014	-1.89399	0.548934	-2.05	1.22024
447	Q9NQV6-6;P07148	Fatty acid-binding protein, liver	FABP1									NaN	NaN	0.266641	0.143721	0.80415	0.388868	-0.270868	0.201472	1.07502	0.565658	1.23708	0.972696	1.24284	0.745657	1.23131	0.886518	0.0115242	0.00405091
454	P07355;P07355-2;A6NMY6	Annexin A2;Putative annexin A2-like protein	ANXA2;ANXA2P2		+							NaN	NaN	-1.25892	1.56889	-1.56329	2.23934	-0.95455	0.767536	-0.60874	0.414936	-0.547433	0.367261	-0.604126	0.334375	-0.490742	0.253	-0.113384	0.0498452
455	P07357	Complement component C8 alpha chain	C8A		+				+			NaN	NaN	3.63325	2.08515	3.71918	2.40085	3.54731	1.39497	0.171871	0.0353127	2.80994	2.06638	3.66032	4.59073	1.95956	0.852676	1.70076	0.731561
456	P07358	Complement component C8 beta chain	C8B		+				+			NaN	NaN	2.59948	1.23193	3.6798	2.2213	1.51917	0.438829	2.16063	0.724738	3.35539	1.40348	5.14424	3.11207	1.56655	0.387566	3.57768	1.32201
458	P07360	Complement component C8 gamma chain	C8G									NaN	NaN	2.97707	2.11642	2.69497	1.48305	3.25917	2.06117	-0.564198	0.164948	1.60063	1.06783	1.28697	0.648745	1.91428	0.977199	-0.627306	0.259109
463	P07602;P07602-2;P07602-3	Prosaposin;Saposin-A;Saposin-B-Val;Saposin-B;Saposin-C;Saposin-D	PSAP						+		+	0.283	52	0.512665	0.253887	0.488405	0.204427	0.536922	0.201376	-0.0485172	0.0164983	-1.35632	1.15676	-2.59228	3.75979	-0.120358	0.0819871	-2.47193	2.66742
464	P07686	Beta-hexosaminidase subunit beta;Beta-hexosaminidase subunit beta chain B;Beta-hexosaminidase subunit beta chain A	HEXB					+	+	+		NaN	NaN	-1.48069	0.685934	-2.94748	1.48858	-0.0138855	0.00462021	-2.9336	1.62605	-4.28341	6.39905	-3.88364	4.17849	-4.68318	4.70212	0.799543	NaN
465	P07711	Cathepsin L1;Cathepsin L1 heavy chain;Cathepsin L1 light chain	CTSL					+				NaN	NaN	0.403441	0.178826	-0.218536	0.0820948	1.02542	0.389351	-1.24396	0.69187	-2.77206	3.53375	-2.8476	2.43562	-2.69652	2.05182	-0.151085	NaN
472	P07947	Tyrosine-protein kinase Yes	YES1	+	+				+			NaN	NaN	-3.0599	2.30725	-4.24159	3.72915	-1.87821	1.13922	-2.36339	1.23393	-1.75924	1.15558	-2.32042	1.4387	-1.19805	0.445037	-1.12237	0.637753
473	P07948-2;P07948	Tyrosine-protein kinase Lyn	LYN	+	+							NaN	NaN	-2.42378	1.46718	-2.76933	1.65966	-2.07824	0.899115	-0.691093	0.19796	-1.82229	0.909054	-0.723961	0.20759	-2.92061	1.43955	2.19665	1.34332
477	P08183;P08183-2;P21439-3;P21439-2;P21439	Multidrug resistance protein 1	ABCB1		+		+					1.031	25	-2.49266	1.27832	-4.9076	5.47779	-0.0777245	0.0368478	-4.82987	4.15289	-0.998878	0.553111	-1.91302	1.09957	-0.0847359	0.0437109	-1.82829	0.853583
480	P08236;P08236-2;P08236-3	Beta-glucuronidase	GUSB						+		+	0.307	51	-1.47344	0.571883	-2.64849	0.861712	-0.298399	0.0689956	-2.35009	1.63392	-3.68698	2.18793	-5.98424	5.56952	-1.38972	0.868507	-4.59452	3.92294
481	P08238;Q58FF7	Heat shock protein HSP 90-beta	HSP90AB1		+							NaN	NaN	-1.42315	1.17144	-1.80572	2.36329	-1.04057	0.543692	-0.765146	0.328913	-1.18694	0.786732	-0.975967	0.888683	-1.39792	0.647326	0.421949	0.14561
493	P08582;P08582-2	Melanotransferrin	MFI2		+							NaN	NaN	-2.77676	1.66862	-4.29936	2.99768	-1.25415	0.486554	-3.04521	2.09377	-2.19498	1.40602	-2.54975	1.08331	-1.84021	0.702051	-0.709543	NaN
494	P08603	Complement factor H	CFH									NaN	NaN	1.19059	1.00468	1.46855	0.885366	0.912638	NaN	0.555908	0.275794	1.84969	1.29617	2.68286	1.58646	1.01653	0.944198	1.66633	0.753264
496	P08697;P08697-2;CON__P28800	Alpha-2-antiplasmin	SERPINF2		+							NaN	NaN	1.28888	0.649821	1.73737	2.02648	0.840399	0.255146	0.896971	0.261775	0.842138	0.415992	1.31892	0.643725	0.365353	0.144351	0.953571	0.332221
497	P08709;P08709-2	Coagulation factor VII;Factor VII light chain;Factor VII heavy chain	F7									NaN	NaN	3.63233	1.2562	5.68651	1.67378	1.57816	0.940187	4.10835	1.06726	2.75978	0.890752	5.55814	1.96749	-0.0385838	NaN	5.59672	2.07556
498	P08754	Guanine nucleotide-binding protein G(k) subunit alpha	GNAI3		+							NaN	NaN	-2.38693	1.82765	-3.46544	5.0437	-1.30842	0.628099	-2.15701	1.18692	-2.06368	1.099	-1.93738	0.876534	-2.18997	0.968589	0.252584	0.0608622
499	P08758	Annexin A5	ANXA5		+							NaN	NaN	-1.6416	0.909833	-1.88959	2.16619	-1.39361	0.468565	-0.495983	0.133158	-2.07898	0.912844	-2.92163	1.06316	-1.23633	0.62547	-1.6853	0.448861
508	P09488;P09488-2;Q03013-2;Q03013;Q03013-3;P46439	Glutathione S-transferase Mu 1;Glutathione S-transferase Mu 4	GSTM1;GSTM4									NaN	NaN	1.7977	0.957967	1.98762	1.29947	1.60779	0.536305	0.379826	0.102736	2.18798	1.05944	4.1214	2.20991	0.254566	NaN	3.86683	1.95577
510	P09543-2;P09543	2,3-cyclic-nucleotide 3-phosphodiesterase	CNP		+							NaN	NaN	-2.2187	1.43308	-3.8339	4.12279	-0.603498	0.299782	-3.23041	2.22949	-1.08131	0.521583	-2.01956	0.965938	-0.143057	0.0645767	-1.8765	0.740806
512	P09668	Pro-cathepsin H;Cathepsin H mini chain;Cathepsin H;Cathepsin H heavy chain;Cathepsin H light chain	CTSH		+							NaN	NaN	2.83233	2.14395	3.63301	3.78077	2.03164	0.906003	1.60137	0.741303	0.541678	0.265154	0.85021	0.330769	0.233143	0.0860321	0.617067	0.275231
516	P0C0L4;P0C0L4-2	Complement C4-A;Complement C4 beta chain;Complement C4-A alpha chain;C4a anaphylatoxin;C4b-A;C4d-A;Complement C4 gamma chain	C4A	+	+							NaN	NaN	3.44164	4.13273	3.81796	3.76544	3.06532	2.19782	0.752647	0.527501	0.608096	0.295197	1.74968	1.54555	-0.533485	0.215012	2.28316	1.4466
517	P0C0L5	Complement C4-B;Complement C4 beta chain;Complement C4-B alpha chain;C4a anaphylatoxin;C4b-B;C4d-B;Complement C4 gamma chain	C4B		+				+			NaN	NaN	1.55555	1.60212	1.98706	3.70167	1.12403	0.673767	0.863028	0.482899	0.755625	0.498042	1.7028	2.49817	-0.191551	0.083422	1.89435	1.3736
519	P0C7M3	Surfactant-associated protein 3	SFTA3		+		+					1.374	13	1.92443	0.916332	4.34108	3.64096	-0.492222	NaN	4.8333	4.65382	0	NaN	0.350943	NaN	0.388769	NaN	-0.0378265	NaN
520	P62987;P62979;P0CG47;P0CG48	Ubiquitin-60S ribosomal protein L40;Ubiquitin;60S ribosomal protein L40;Ubiquitin-40S ribosomal protein S27a;Ubiquitin;40S ribosomal protein S27a;Polyubiquitin-B;Ubiquitin;Polyubiquitin-C;Ubiquitin	UBA52;RPS27A;UBB;UBC		+							NaN	NaN	-1.1392	1.51241	-1.46281	2.17968	-0.815586	0.699986	-0.647221	0.508446	-0.465035	0.325266	-0.922472	1.04684	-0.00759697	0.00331096	-0.914875	0.526747
521	P0DJD9;P0DJD8;P0DJD7	Pepsin A-5;Pepsin A-3;Pepsin A-4	PGA5;PGA3;PGA4									NaN	NaN	-2.45757	1.214	-1.98165	0.576274	-2.93348	2.05611	0.95183	0.249463	-4.00136	1.58986	-2.81853	0.771038	-5.1842	2.15395	2.36568	0.56004
525	P0DOX2;P01877	Ig alpha-2 chain C region	IGHA2									NaN	NaN	-1.58153	1.21965	-0.626921	0.54647	-2.53614	1.62378	1.90922	1.37924	-2.04555	1.81419	-1.58139	1.20353	-2.50971	1.93781	0.928326	0.420449
532	P10451-5;P10451-4;P10451-2;P10451;P10451-3	Osteopontin	SPP1						+			NaN	NaN	0	NaN	0.592918	NaN	0.441875	NaN	0.151043	NaN	-2.96437	1.17257	-4.65692	2.77267	-1.27182	0.284929	-3.3851	1.20233
535	P10643	Complement component C7	C7	+	+				+		+	1.635	8	4.8633	3.19754	6.32776	7.32353	3.39884	1.51598	2.92892	1.22224	3.21129	1.74181	4.70924	2.65557	1.71334	0.592146	2.99589	1.67342
540	P11117;P11117-2	Lysosomal acid phosphatase	ACP2		+							NaN	NaN	-2.19813	1.85424	-2.85346	2.02088	-1.5428	1.18136	-1.31066	0.65438	-2.9758	2.00633	-3.32626	1.78011	-2.62533	1.5786	-0.700924	0.202967
544	P11216	Glycogen phosphorylase, brain form	PYGB									NaN	NaN	-1.59237	2.23564	-1.48884	1.38305	-1.69591	2.05063	0.207075	NaN	-2.42508	2.23788	-2.0382	1.07769	-2.81195	2.33729	0.773754	0.451616
545	P11233	Ras-related protein Ral-A	RALA									NaN	NaN	-1.95062	1.72925	-2.00542	1.18681	-1.89583	0.976142	-0.109594	NaN	-0.777	0.522291	-0.550531	0.230912	-1.00347	0.593982	0.452938	0.25489
546	P11234;P11234-2;P11234-3	Ras-related protein Ral-B	RALB		+				+			NaN	NaN	-2.03587	1.23897	-3.68983	5.93021	-0.381899	0.151099	-3.30794	2.17225	-2.60566	1.97976	-3.31742	3.85858	-1.8939	0.835	-1.42352	0.622699
547	P11274-2;P11274;Q12979-4;Q12979-2;Q12979	Breakpoint cluster region protein;Active breakpoint cluster region-related protein	BCR;ABR		+							NaN	NaN	-1.12293	1.00415	-1.74279	2.19965	-0.503065	0.290102	-1.23973	0.816536	0	NaN	1.16738	NaN	1.13267	NaN	0.0347023	NaN
551	P11586	C-1-tetrahydrofolate synthase, cytoplasmic;Methylenetetrahydrofolate dehydrogenase;Methenyltetrahydrofolate cyclohydrolase;Formyltetrahydrofolate synthetase;C-1-tetrahydrofolate synthase, cytoplasmic, N-terminally processed	MTHFD1						+			NaN	NaN	-0.0718177	0.0425657	-0.312645	0.164787	0.169012	0.0769433	-0.481657	NaN	-2.34159	1.77808	-2.9402	2.96152	-1.74298	0.79462	-1.19722	0.510888
560	P12273	Prolactin-inducible protein	PIP					+				NaN	NaN	-2.06133	1.82483	-1.73361	0.955208	-2.38904	1.30236	0.655422	NaN	-3.27835	2.99513	-3.45184	1.95386	-3.10485	1.61125	-0.346992	NaN
561	P12277;P06732	Creatine kinase B-type	CKB									NaN	NaN	-2.17338	1.07297	-1.99691	0.79226	-2.34985	0.880172	0.35294	0.0892345	-3.1637	1.8841	-1.90917	1.13017	-4.41823	2.29427	2.50906	1.05103
565	P12814;P12814-3;P12814-2;P12814-4	Alpha-actinin-1	ACTN1							+	+	0.263	54	3.07629	1.61991	4.04491	1.91317	2.10767	1.03467	1.93724	0.57487	-2.23438	1.00887	-0.470697	0.130532	-3.99806	3.36352	3.52737	1.54793
566	P12821;P12821-2;P12821-4;P12821-3	Angiotensin-converting enzyme;Angiotensin-converting enzyme, soluble form	ACE									NaN	NaN	-1.34503	0.839178	-0.280842	0.184753	-2.40921	1.43987	2.12837	1.21575	-2.57211	1.76467	-1.24311	2.23332	-3.90112	2.24546	2.658	1.43523
568	P12931;P12931-2	Proto-oncogene tyrosine-protein kinase Src	SRC	+	+			+				NaN	NaN	-3.01803	1.64226	-4.64527	5.39493	-1.39079	0.480322	-3.25447	1.4039	-1.86087	1.49534	-1.7537	0.938243	-1.96805	1.70612	0.214352	0.0735409
572	P13639	Elongation factor 2	EEF2						+			NaN	NaN	0.00302378	0.0030841	-0.0158844	0.0142109	0.0219307	0.0189873	-0.0378151	0.0317132	-1.63331	2.18667	-1.96191	3.19773	-1.3047	1.09644	-0.657207	0.444473
575	P13693;P13693-2;Q56UQ5	Translationally-controlled tumor protein;TPT1-like protein	TPT1									NaN	NaN	-2.23807	2.27296	-2.5397	1.71122	-1.93644	1.43274	-0.603258	NaN	-2.01284	2.32556	-2.20946	1.66192	-1.81623	1.32035	-0.393229	NaN
577	P13796;P13796-2	Plastin-2	LCP1									NaN	NaN	0.933115	0.215905	4.05769	1.57646	-2.19146	1.10314	6.24915	2.82188	-0.841837	0.190958	1.68066	0.395565	-3.36433	1.29479	5.04499	1.98308
580	P13861-2;P13861;P31323	cAMP-dependent protein kinase type II-alpha regulatory subunit	PRKAR2A		+							NaN	NaN	-2.20667	1.52093	-3.28111	2.48118	-1.13223	0.487083	-2.14887	1.41539	-1.93596	1.91988	-2.09855	1.81014	-1.77338	1.10748	-0.325172	0.159609
583	P14384	Carboxypeptidase M	CPM		+							NaN	NaN	-1.70244	2.4694	-2.36033	3.79752	-1.04454	1.19214	-1.31579	1.4707	-1.66874	1.82522	-1.88001	1.55032	-1.45747	1.24326	-0.422537	0.231568
588	P14780	Matrix metalloproteinase-9;67 kDa matrix metalloproteinase-9;82 kDa matrix metalloproteinase-9	MMP9									NaN	NaN	2.31583	0.743478	4.68167	1.60595	-0.0500145	0.0125122	4.73169	2.03299	0.597481	0.110779	4.14898	1.21405	-2.95402	1.32295	7.103	3.04588
589	P14923	Junction plakoglobin	JUP	+	+	+						NaN	NaN	-3.84973	6.92208	-3.95721	6.19602	-3.74226	4.1587	-0.214951	NaN	-2.72456	1.13951	-3.70236	1.42868	-1.74677	0.455836	-1.95559	0.654446
593	P15121	Aldose reductase	AKR1B1		+			+				NaN	NaN	-2.96165	1.55811	-5.03141	3.43056	-0.891897	0.400388	-4.13951	2.67486	-4.19944	3.1813	-4.1565	2.08473	-4.24238	2.69867	0.0858784	0.0236649
598	P15309-2;P15309;P15309-3	Prostatic acid phosphatase;PAPf39	ACPP									NaN	NaN	-1.38823	0.896265	-0.596668	0.217578	-2.17978	1.39288	1.58312	1.2212	-2.20664	1.74481	-1.15404	0.608571	-3.25923	2.44416	2.10519	1.89445
599	P15311	Ezrin	EZR		+							NaN	NaN	-1.05062	0.990678	-1.69156	3.25269	-0.409691	0.224287	-1.28186	0.929429	-0.448885	0.279458	-0.739304	0.489899	-0.158464	0.0676166	-0.580839	0.287554
600	P15313	V-type proton ATPase subunit B, kidney isoform	ATP6V1B1		+				+		+	1.829	4	-3.38167	1.55533	-5.87113	5.2183	-0.892212	0.304211	-4.97891	2.83038	-2.76041	1.03648	-5.34125	2.75588	-0.17956	0.0588557	-5.16169	2.35938
608	P15941-7;P15941-11;P15941-8;P15941-4;P15941-3;P15941;P15941-2;P15941-17;P15941-15;P15941-6;P15941-12;P15941-16;P15941-9;P15941-13;P15941-10	Mucin-1;Mucin-1 subunit alpha;Mucin-1 subunit beta	MUC1		+							NaN	NaN	-1.51312	1.23578	-2.6379	3.74692	-0.38834	0.201413	-2.24956	1.96901	-0.428744	0.190046	-1.09477	0.518873	0.23728	0.0842028	-1.33205	0.624821
619	P17213	Bactericidal permeability-increasing protein	BPI		+		+					0.635	41	0.717076	0.170612	3.67729	1.39802	-2.24314	1.18377	5.92043	3.24761	-0.349298	0.0648083	2.8012	0.712117	-3.4998	1.89594	6.301	2.25594
624	P17858;P17858-2	ATP-dependent 6-phosphofructokinase, liver type	PFKL	+					+			NaN	NaN	-1.60839	2.87629	-1.6038	1.93193	-1.61297	1.96312	0.00917625	NaN	-2.53161	2.78912	-2.88074	4.41572	-2.18249	1.42082	-0.69825	0.341913
626	P17927;Q2VPA4-3;Q2VPA4	Complement receptor type 1	CR1		+							NaN	NaN	-2.01745	1.71508	-2.70789	1.997	-1.32701	1.15734	-1.38088	0.693349	-1.6407	0.96111	-1.20724	0.569965	-2.07415	1.20081	0.866907	0.273768
627	P17931	Galectin-3	LGALS3		+							NaN	NaN	-1.55604	1.18429	-2.83961	4.35519	-0.272484	0.1453	-2.56712	2.06212	-1.32067	0.996816	-0.46249	0.283711	-2.17884	1.67441	1.71635	1.12579
630	P18206;P18206-2;P18206-3	Vinculin	VCL							+	+	0.1	68	-1.30524	0.747595	-1.54872	0.978975	-1.06176	0.474993	-0.486959	0.141225	-1.62442	1.04347	-0.316725	0.122368	-2.93212	4.60279	2.61539	1.61807
631	P18428	Lipopolysaccharide-binding protein	LBP		+							NaN	NaN	1.52749	0.865177	2.49368	2.13178	0.56131	0.205714	1.93237	0.827971	0.746698	0.246717	1.51332	0.569252	-0.0199184	0.00494588	1.53323	0.407561
641	P19801;P19801-2	Amiloride-sensitive amine oxidase [copper-containing]	AOC1									NaN	NaN	-2.26017	1.25438	-1.63014	0.660098	-2.8902	1.38491	1.26005	0.442197	-3.05867	1.67958	-2.48963	1.17068	-3.62771	1.44931	1.13808	0.34448
642	P19823	Inter-alpha-trypsin inhibitor heavy chain H2	ITIH2		+				+		+	1.114	21	4.4269	2.17975	6.07953	4.16147	2.77426	0.833751	3.30527	1.22278	2.35101	0.797371	4.35533	2.63339	0.346687	0.0651832	4.00864	1.43887
643	P19827;P19827-3;CON__Q0VCM5	Inter-alpha-trypsin inhibitor heavy chain H1	ITIH1		+							NaN	NaN	3.11696	1.48832	4.4615	3.26089	1.77241	0.483664	2.68909	0.961571	1.00199	0.363552	2.39427	2.05181	-0.390301	0.096577	2.78457	1.02862
645	P19835;P19835-2	Bile salt-activated lipase	CEL					+		+	+	0.113	66	-1.55476	0.499338	-2.18617	0.568379	-0.923347	0.226143	-1.26282	0.315424	-4.46741	2.83011	-2.99128	1.36406	-5.94353	4.04129	2.95224	1.43709
648	P20062-2;P20062	Transcobalamin-2	TCN2									NaN	NaN	-1.63682	1.31816	-1.70205	0.989245	-1.57159	0.919554	-0.130457	0.054369	-1.43975	1.09502	-1.03223	0.505243	-1.84727	1.00432	0.815037	0.614504
649	P20073-2;P20073	Annexin A7	ANXA7						+		+	0.215	58	-1.3831	1.21133	-1.4394	1.52989	-1.32679	0.727557	-0.112612	0.044213	-1.7558	1.05587	-3.33865	2.75933	-0.172955	0.102133	-3.1657	2.05314
660	P20774	Mimecan	OGN		+							NaN	NaN	3.21281	2.02522	4.20938	2.44051	2.21623	0.981566	1.99315	0.874837	-0.235051	0.0616134	1.24246	0.478211	-1.71256	0.509727	2.95502	1.05641
662	P21145-3;P21145	Myelin and lymphocyte protein	MAL		+				+		+	1.437	12	2.95966	2.35817	3.46323	2.05785	2.4561	1.59018	1.00713	0.424739	1.51307	0.648145	3.88119	3.6002	-0.855047	NaN	4.73624	3.59
665	P21283	V-type proton ATPase subunit C 1	ATP6V1C1		+				+			NaN	NaN	-1.23637	1.03074	-2.10637	2.26364	-0.366379	0.188195	-1.73999	1.51649	-1.65185	1.38274	-2.52486	3.25415	-0.778835	0.400447	-1.74603	1.17258
668	P21399	Cytoplasmic aconitate hydratase	ACO1		+		+					1.456	11	-1.59543	0.837851	-3.21592	2.27218	0.0250626	0.00777364	-3.24098	3.0019	-1.84087	1.13506	-1.88828	0.982089	-1.79345	1.00006	-0.0948334	0.024292
672	P21796	Voltage-dependent anion-selective channel protein 1	VDAC1						+		+	1.895	3	-1.81949	1.3363	-2.33012	1.81696	-1.30886	0.556174	-1.02126	0.521656	-4.10077	1.78697	-6.353	3.42836	-1.84853	0.613366	-4.50447	1.89176
673	P21810;P07585-3;P07585-2;P07585	Biglycan	BGN	+	+							NaN	NaN	-2.99981	3.23228	-3.3333	2.45402	-2.66632	1.7134	-0.666981	NaN	-2.29565	1.33828	-2.57222	1.11129	-2.01909	0.850766	-0.553129	0.184356
681	P22392-2;P22392;O60361	Nucleoside diphosphate kinase B;Putative nucleoside diphosphate kinase	NME2							+	+	0.195	61	-1.14517	0.806937	-1.17759	0.678213	-1.11276	0.769366	-0.0648308	0.0205952	-1.79741	1.21374	-0.11964	0.0684455	-3.47519	3.98115	3.35555	3.35499
683	P22732;P22732-2	Solute carrier family 2, facilitated glucose transporter member 5	SLC2A5						+			NaN	NaN	-1.96486	1.68652	-1.65504	1.72539	-2.27468	1.27954	0.619642	0.260341	-3.02897	2.3617	-2.3379	3.05663	-3.72004	1.99733	1.38214	0.535091
687	P22894	Neutrophil collagenase	MMP8		+							NaN	NaN	2.99057	1.26156	5.47085	2.62137	0.510286	NaN	4.96056	2.3807	0.791047	0.270379	1.77803	0.519295	-0.19593	0.0587962	1.97396	0.763908
692	P23381-2;P23381	Tryptophan--tRNA ligase, cytoplasmic;T1-TrpRS;T2-TrpRS	WARS		+		+					0.258	55	1.66499	1.69896	2.85837	4.37923	0.471619	NaN	2.38675	3.02819	0.367304	0.175403	1.47634	0.789434	-0.741726	0.546709	2.21806	1.70774
697	P24158	Myeloblastin	PRTN3									NaN	NaN	0.546446	0.102895	3.95131	1.14823	-2.85842	1.45243	6.80973	2.68487	-0.0365149	0.00619441	2.91947	0.659237	-2.9925	1.07151	5.91197	2.13706
705	P25391	Laminin subunit alpha-1	LAMA1						+		+	1.171	20	2.94736	1.25372	3.20882	1.01995	2.68589	1.36048	0.52293	0.0941012	2.88326	1.53367	5.31234	4.24038	0.454174	NaN	4.85816	3.82515
714	P26641;P26641-2	Elongation factor 1-gamma	EEF1G	+	+							NaN	NaN	2.84607	2.86739	3.41703	3.39024	2.2751	1.76001	1.14194	0.561965	-0.213843	0.0887142	0.702099	0.267332	-1.12978	0.758795	1.83188	1.03854
715	P26992	Ciliary neurotrophic factor receptor subunit alpha	CNTFR					+		+		NaN	NaN	-0.895757	0.284898	-1.8328	0.609959	0.0412846	0.00836796	-1.87408	0.64254	-3.35097	3.83654	-2.88581	2.05123	-3.81614	3.87256	0.930326	0.599117
717	P27169	Serum paraoxonase/arylesterase 1	PON1						+		+	0.778	33	0.287235	0.0862387	0.853127	0.227308	-0.278658	0.0707643	1.13178	0.367888	2.35942	1.72893	3.67504	3.23891	1.0438	0.671462	2.63124	1.68874
721	P27487	Dipeptidyl peptidase 4;Dipeptidyl peptidase 4 membrane form;Dipeptidyl peptidase 4 soluble form	DPP4									NaN	NaN	-1.13707	1.9112	-0.95892	1.73039	-1.31522	1.63717	0.356297	0.270455	-1.31433	1.10345	-1.4134	1.09684	-1.21527	0.880546	-0.198128	0.0718232
733	P28482-2;P28482	Mitogen-activated protein kinase 1	MAPK1	+		+		+		+	+	0.153	63	-1.49364	1.50745	-0.16909	0.0895532	-2.8182	3.70877	2.64911	2.04419	-1.92954	1.4252	-0.705221	0.375072	-3.15385	3.61683	2.44863	1.60689
734	P28676	Grancalcin	GCA				+					NaN	NaN	-2.37478	1.30312	-0.385689	0.178107	-4.36387	3.10445	3.97819	3.3833	-1.26697	0.658764	-0.230803	0.0702081	-2.30313	1.56956	2.07233	1.10801
737	P29401;P29401-2	Transketolase	TKT									NaN	NaN	-0.283662	0.0662469	2.52417	1.80662	-3.09149	1.54734	5.61566	2.61843	-0.443538	0.14092	0.919626	0.255905	-1.8067	1.42395	2.72633	1.04128
740	P29966	Myristoylated alanine-rich C-kinase substrate	MARCKS	+								NaN	NaN	-2.82949	3.41427	-2.28259	1.9371	-3.37639	3.15024	1.0938	0.89962	-0.556377	0.300492	-0.600023	0.22234	-0.51273	0.181907	-0.0872936	NaN
742	P29992;O95837	Guanine nucleotide-binding protein subunit alpha-11	GNA11		+							NaN	NaN	-1.39939	1.08143	-1.98724	2.67878	-0.811539	0.389927	-1.1757	0.555578	-1.66503	0.858318	-1.91116	1.0243	-1.4189	0.57434	-0.492256	0.123847
749	P30085-3;P30085;P30085-2	UMP-CMP kinase	CMPK1						+			NaN	NaN	-0.884272	0.888207	-1.48714	1.77639	-0.281406	0.177198	-1.20573	1.16782	-2.41829	2.64479	-2.83912	3.05114	-1.99745	1.55204	-0.841671	0.440466
750	P30086	Phosphatidylethanolamine-binding protein 1;Hippocampal cholinergic neurostimulating peptide	PEBP1		+							NaN	NaN	-1.25813	1.78903	-1.76918	3.1314	-0.747072	0.706133	-1.02211	1.03975	-0.97883	1.30501	-1.10927	1.09828	-0.848389	0.886232	-0.260883	0.1896
753	P30530-2;P30530	Tyrosine-protein kinase receptor UFO	AXL									NaN	NaN	-0.733695	0.517653	-0.65543	0.29692	-0.811958	0.387239	0.156528	NaN	-0.878098	0.585034	-0.65539	0.264622	-1.10081	0.479929	0.445415	NaN
758	P30740;P30740-2;P50452-2;P50452;P50453;O75830	Leukocyte elastase inhibitor	SERPINB1			+	+			+	+	0.198	60	-1.93333	0.72081	0.82176	0.343974	-4.68843	5.35799	5.51019	3.48179	-2.14562	0.747318	0.588451	0.169438	-4.8797	3.83147	5.46815	3.02346
759	P31146	Coronin-1A	CORO1A		+		+					0.695	38	2.92266	1.20849	5.63708	3.10592	0.208242	0.0692875	5.42884	4.60967	-0.889249	0.198498	1.62228	0.342037	-3.40077	1.24087	5.02305	2.08561
763	P31689-2;P31689	DnaJ homolog subfamily A member 1	DNAJA1		+							NaN	NaN	-2.75812	1.87617	-3.85899	3.10122	-1.65726	0.898807	-2.20173	0.960394	0	NaN	0.394211	NaN	-0.0228615	NaN	0.417072	NaN
768	P31947;P31947-2	14-3-3 protein sigma	SFN		+							NaN	NaN	-2.14358	1.38182	-2.68397	2.00061	-1.60319	0.740803	-1.08078	0.358061	-2.45862	1.61917	-2.41865	1.28933	-2.49858	1.15222	0.0799313	0.0231643
782	P35221-3;P35221;P35221-2	Catenin alpha-1	CTNNA1						+			NaN	NaN	-0.832619	0.796738	-1.04728	1.11365	-0.617956	0.388002	-0.429323	0.246365	-1.86291	2.21439	-2.53405	2.69284	-1.19178	1.14037	-1.34227	1.22818
786	P35241;P35241-5;P35241-4;P35241-2;P35241-3	Radixin	RDX		+				+		+	0.191	62	-1.34698	0.696284	-2.68181	2.16389	-0.0121479	0.00411532	-2.66966	1.38321	-1.8458	1.03807	-3.70621	3.82735	0.0146141	0.00597636	-3.72083	2.99894
792	P35542	Serum amyloid A-4 protein	SAA4		+		+					0.885	28	1.54185	0.542775	4.00478	1.97337	-0.921078	0.475052	4.92586	3.17219	0.74578	0.196932	2.20651	0.522115	-0.714949	0.229308	2.92146	0.970826
800	P36222	Chitinase-3-like protein 1	CHI3L1									NaN	NaN	1.19629	0.410556	2.24507	0.606087	0.147507	NaN	2.09756	0.550318	1.9686	0.866282	4.01046	1.97921	-0.073267	NaN	4.08373	2.09601
801	P36405	ADP-ribosylation factor-like protein 3	ARL3		+							NaN	NaN	-2.70067	1.91804	-4.19934	4.87549	-1.202	0.595194	-2.99734	2.10371	-1.32469	0.617598	-2.16989	0.935047	-0.479492	0.155756	-1.6904	0.721644
803	P36543;P36543-2;P36543-3;Q96A05	V-type proton ATPase subunit E 1	ATP6V1E1		+							NaN	NaN	-1.83514	1.13778	-2.47285	2.55572	-1.19743	0.422543	-1.27542	0.493508	-2.20645	1.17554	-3.25923	1.51164	-1.15368	0.575395	-2.10555	0.819127
804	P36639-4;P36639-3;P36639-2;P36639	7,8-dihydro-8-oxoguanine triphosphatase	NUDT1							+		NaN	NaN	-0.143404	0.047404	0.217699	0.0644304	-0.504505	0.140317	0.722204	0.244544	-2.83003	2.65001	-2.03421	1.40855	-3.62585	3.44922	1.59163	0.920346
808	P36955	Pigment epithelium-derived factor	SERPINF1		+							NaN	NaN	1.91863	1.10276	3.13389	2.21504	0.703371	0.244531	2.43052	1.42507	0.946176	0.450012	2.12502	1.49641	-0.23267	0.0729496	2.35769	1.38284
811	P37802;P37802-2	Transgelin-2	TAGLN2		+					+	+	0.044	69	-1.64332	0.979634	-3.24899	2.36066	-0.0376511	0.0271448	-3.21134	2.28384	-2.82102	1.99272	-1.31501	0.735094	-4.32704	4.08517	3.01203	2.03586
813	P38606-2;P38606	V-type proton ATPase catalytic subunit A	ATP6V1A		+							NaN	NaN	-2.17666	1.03248	-3.99794	2.75012	-0.355381	0.117699	-3.64256	1.88302	-2.19866	1.27625	-2.53583	1.57499	-1.86149	0.673489	-0.674332	0.208266
817	P40121;P40121-2	Macrophage-capping protein	CAPG		+							NaN	NaN	-2.09299	1.19088	-2.32735	2.45108	-1.85862	0.640464	-0.468731	0.119601	-0.61374	0.347742	-0.595606	0.315533	-0.631872	0.298943	0.0362663	0.0114645
826	P42330;P42330-2	Aldo-keto reductase family 1 member C3	AKR1C3		+							NaN	NaN	-2.41982	1.84878	-3.88078	4.29477	-0.958853	0.659846	-2.92193	2.19203	-1.49268	0.923583	-2.09155	2.17524	-0.893814	0.332016	-1.19774	0.462906
827	P42685;P42685-2	Tyrosine-protein kinase FRK	FRK	+	+			+	+			NaN	NaN	-1.84239	1.4628	-2.64959	2.40345	-1.03519	0.369315	-1.61441	0.601462	-2.3648	1.52681	-3.45701	2.33701	-1.27259	0.614506	-2.18442	1.08521
829	P43005	Excitatory amino acid transporter 3	SLC1A1		+							NaN	NaN	-2.88629	2.58261	-3.10819	2.26045	-2.66438	1.34036	-0.443817	0.231431	0.393382	0.270531	-0.189468	NaN	0.976233	0.63018	-1.1657	0.818507
832	P43353;P43353-2;P48448;P30838;P51648;P51648-2	Aldehyde dehydrogenase family 3 member B1	ALDH3B1		+							NaN	NaN	-1.45918	1.00854	-2.1594	2.69635	-0.758963	0.32287	-1.40043	0.627963	-0.538554	0.274736	-0.984686	0.429624	-0.0924244	0.0347132	-0.892262	0.439315
833	P43490	Nicotinamide phosphoribosyltransferase	NAMPT				+			+	+	0.129	65	-1.13232	0.762542	0.202309	0.100131	-2.46695	2.59245	2.66926	3.14009	-1.86797	0.900852	-0.23278	0.0640038	-3.50317	3.09582	3.27039	1.78827
836	P45880-2;P45880;P45880-1	Voltage-dependent anion-selective channel protein 2	VDAC2					+	+			NaN	NaN	0	NaN	0.840231	NaN	1.24658	NaN	-0.406347	NaN	-3.21434	3.92267	-3.14671	2.6112	-3.28196	2.28699	0.135248	NaN
839	P46108-2;P46108	Adapter molecule crk	CRK		+							NaN	NaN	-2.02204	1.35809	-3.2284	3.98536	-0.815683	0.343226	-2.41272	1.34513	0	NaN	0.0333767	NaN	0.816023	NaN	-0.782646	NaN
840	P46459;P46459-2	Vesicle-fusing ATPase	NSF					+	+	+		NaN	NaN	-1.99913	1.92885	-2.30631	1.49738	-1.69194	0.998483	-0.614367	NaN	-3.09137	4.12938	-3.14854	2.86919	-3.0342	2.79034	-0.114347	NaN
842	P46940	Ras GTPase-activating-like protein IQGAP1	IQGAP1		+							NaN	NaN	-1.28169	1.39949	-1.58367	2.66236	-0.97971	0.640015	-0.603958	0.345879	-1.41769	0.983775	-1.31011	0.575266	-1.52528	1.04247	0.215164	0.0800157
843	P46976;P46976-2;P46976-3	Glycogenin-1	GYG1									NaN	NaN	2.70426	1.23501	4.44714	1.94781	0.961378	NaN	3.48576	1.28865	2.41001	1.12072	4.39174	2.13564	0.428295	NaN	3.96344	1.89744
844	P47755;P47755-2	F-actin-capping protein subunit alpha-2	CAPZA2	+	+							NaN	NaN	-1.79053	3.29555	-1.84353	3.10711	-1.73753	2.2249	-0.106003	NaN	0	NaN	1.14782	NaN	0.76388	NaN	0.383942	NaN
845	P47756-2;P47756	F-actin-capping protein subunit beta	CAPZB						+		+	0.005	70	0.757684	0.47727	1.05046	0.532963	0.464912	NaN	0.585543	0.252975	1.55939	1.07032	3.07225	3.24563	0.046526	NaN	3.02572	2.73745
851	P48643-2;P48643	T-complex protein 1 subunit epsilon	CCT5						+			NaN	NaN	0	NaN	1.30812	NaN	1.43325	NaN	-0.125137	NaN	-2.01773	2.11679	-2.91543	4.14029	-1.12004	0.847256	-1.79539	1.48557
856	P49407-2;P49407	Beta-arrestin-1	ARRB1					+	+			NaN	NaN	0	NaN	0.945415	NaN	-0.0234375	NaN	0.968853	NaN	-2.02703	2.90014	-2.14226	2.76811	-1.91182	1.67918	-0.23044	NaN
862	P49721	Proteasome subunit beta type-2	PSMB2									NaN	NaN	0.756707	0.592726	1.47491	1.1394	0.0384979	NaN	1.43642	1.03203	1.64046	1.29864	2.34878	1.61227	0.932146	NaN	1.41663	0.799893
870	P50148	Guanine nucleotide-binding protein G(q) subunit alpha	GNAQ		+							NaN	NaN	-1.40512	1.15133	-2.18436	2.33533	-0.62587	0.353238	-1.55849	0.964977	-1.79571	0.946766	-1.84016	1.09321	-1.75126	0.676492	-0.0888958	0.0203467
874	P50895	Basal cell adhesion molecule	BCAM	+	+							NaN	NaN	-3.48919	5.15658	-3.84411	3.5963	-3.13427	3.04611	-0.709839	NaN	2.33916	1.77066	2.48188	1.3923	2.19643	1.68267	0.285444	0.0854641
878	P51148;P51148-2;P20339-2;P20339	Ras-related protein Rab-5C	RAB5C		+							NaN	NaN	-1.87424	1.3819	-2.13818	2.35189	-1.6103	0.728448	-0.527874	0.180067	-0.850895	0.44524	-1.68469	1.06469	-0.0170975	0.0065492	-1.66759	0.747852
883	P51654-3;P51654;P51654-2	Glypican-3;Secreted glypican-3	GPC3							+		NaN	NaN	-2.03364	0.963875	-1.39965	0.406582	-2.66764	1.12457	1.26799	0.480402	-3.245	1.93802	-1.84514	0.742575	-4.64487	2.92156	2.79972	1.52029
888	P52209-2;P52209	6-phosphogluconate dehydrogenase, decarboxylating	PGD		+		+					0.15	64	0.120523	0.0590516	1.47779	1.51339	-1.23674	2.03241	2.71454	2.88916	-0.855839	0.455368	0.544693	0.354543	-2.25637	1.9912	2.80106	1.92273
889	P52565;P52565-2	Rho GDP-dissociation inhibitor 1	ARHGDIA	+	+							NaN	NaN	-2.76056	4.10731	-2.93325	3.16877	-2.58786	3.21524	-0.34539	NaN	1.66376	1.39966	0.721842	NaN	2.60567	2.05027	-1.88383	1.27323
900	P53990;P53990-4;P53990-5;P53990-2;P53990-3;P53990-6	IST1 homolog	IST1		+							NaN	NaN	-1.468	1.74485	-2.05437	3.22363	-0.881634	0.668061	-1.17274	0.980002	-2.03345	1.03243	-2.40055	0.990181	-1.66634	0.907705	-0.734207	0.179427
909	P54760-3;P54760-4;P54760-2;P54760	Ephrin type-B receptor 4	EPHB4							+	+	0.005	71	-0.347665	0.0772096	-0.307911	0.0516199	-0.387419	0.0684644	0.0795078	0.0156449	-1.95797	0.819609	-0.483454	0.112449	-3.43249	1.60784	2.94904	1.69061
911	P54802	Alpha-N-acetylglucosaminidase;Alpha-N-acetylglucosaminidase 82 kDa form;Alpha-N-acetylglucosaminidase 77 kDa form	NAGLU									NaN	NaN	-0.843314	0.837429	-0.878355	0.649962	-0.808271	0.58653	-0.0700836	0.0401878	-1.90478	2.44537	-1.75486	1.67289	-2.05469	2.21137	0.299826	0.158834
914	P54920;Q9H115-3;Q9H115-2;Q9H115	Alpha-soluble NSF attachment protein;Beta-soluble NSF attachment protein	NAPA;NAPB		+			+	+			NaN	NaN	-1.14751	0.74916	-2.52423	3.15528	0.22921	0.109899	-2.75344	2.75302	-2.48275	3.67701	-2.7195	2.53639	-2.246	2.31604	-0.473499	NaN
917	P55058;P55058-3;P55058-4;P55058-2	Phospholipid transfer protein	PLTP		+							NaN	NaN	3.40207	2.27887	5.29876	4.87221	1.50539	1.14291	3.79338	2.67855	2.53389	1.67234	3.43123	1.87038	1.63655	1.31583	1.79468	0.697817
919	P55083;P55083-2	Microfibril-associated glycoprotein 4	MFAP4					+	+			NaN	NaN	-1.1842	0.689931	-1.39893	0.650911	-0.969479	0.420561	-0.429455	0.160319	-3.19832	3.62538	-3.63229	2.8193	-2.76434	2.51276	-0.867952	NaN
924	P55291	Cadherin-15	CDH15					+				NaN	NaN	0	NaN	0.376654	NaN	0.246645	NaN	0.130009	NaN	-3.24912	3.70961	-2.95485	2.09188	-3.54339	2.44898	0.588541	NaN
928	P56537;P56537-2	Eukaryotic translation initiation factor 6	EIF6									NaN	NaN	-1.13538	1.3503	-1.57475	1.40866	-0.696016	0.545936	-0.878731	1.16455	-1.55488	1.93712	-1.64123	1.93911	-1.46853	1.28259	-0.172699	0.0870869
930	P59998;P59998-3;P59998-2	Actin-related protein 2/3 complex subunit 4	ARPC4				+			+		NaN	NaN	-0.483772	0.148433	1.88865	0.953829	-2.8562	1.60282	4.74485	6.65508	-3.11614	1.79002	-1.67081	0.612615	-4.56148	3.81459	2.89067	1.31823
933	P60174;P60174-1;P60174-4	Triosephosphate isomerase	TPI1		+							NaN	NaN	-0.846747	1.39179	-1.28859	2.62948	-0.404903	0.457511	-0.88369	1.15857	-0.898404	0.997511	-1.17344	1.0098	-0.623365	0.700851	-0.550077	0.36268
939	P60983	Glia maturation factor beta	GMFB					+				NaN	NaN	-0.504757	0.173463	-0.986441	0.28339	-0.0230732	0.00577594	-0.963367	0.338012	-3.01125	3.16676	-3.38808	2.19317	-2.63443	1.8206	-0.753658	NaN
940	P61006;P61006-2;P51153;P59190-2;P59190	Ras-related protein Rab-8A	RAB8A					+	+			NaN	NaN	-0.875219	0.510756	-1.76956	1.31752	0.019125	0.00685889	-1.78869	1.14004	-2.28551	4.25928	-2.3366	3.33732	-2.23443	2.55202	-0.102169	NaN
941	P61019-2;P61019;Q8WUD1;Q8WUD1-2	Ras-related protein Rab-2A;Ras-related protein Rab-2B	RAB2A;RAB2B		+							NaN	NaN	-2.78091	2.61055	-3.3174	3.83439	-2.24443	1.26366	-1.07296	0.526202	-1.70616	0.970716	-1.4931	0.680503	-1.91921	0.821145	0.426105	0.135469
943	P61026	Ras-related protein Rab-10	RAB10		+							NaN	NaN	-1.10781	1.12517	-1.91527	3.67218	-0.300343	0.189557	-1.61493	1.53333	-0.824361	0.63277	-0.970488	0.87215	-0.678234	0.344136	-0.292253	0.128116
944	P61088	Ubiquitin-conjugating enzyme E2 N	UBE2N		+					+	+	0.539	45	-2.22702	1.99642	-3.23642	5.64859	-1.21762	0.690137	-2.0188	1.3702	-1.63565	1.29036	-0.441628	0.239136	-2.82966	3.24263	2.38804	2.1064
945	P61106	Ras-related protein Rab-14	RAB14					+	+	+		NaN	NaN	-1.94353	1.4824	-2.47972	1.71177	-1.40734	0.883458	-1.07238	0.454796	-3.33883	4.74966	-3.08962	3.72219	-3.58804	3.71741	0.498423	NaN
946	P61158;Q9C0K3;Q9P1U1-2	Actin-related protein 3	ACTR3			+	+					0.843	29	-2.71135	1.45035	-0.4133	0.183101	-5.00941	6.47985	4.59611	3.50722	-1.31798	0.643137	0.0746193	0.0400843	-2.71058	1.36393	2.7852	1.42715
949	P84077;P61204;P61204-2;P84085;P18085	ADP-ribosylation factor 1;ADP-ribosylation factor 3	ARF1;ARF3		+							NaN	NaN	-1.25138	1.40092	-1.8894	2.65286	-0.613359	0.480055	-1.27604	1.0921	-1.73977	1.01831	-1.02127	0.419213	-2.45827	1.71451	1.437	0.530116
955	P61769	Beta-2-microglobulin;Beta-2-microglobulin form pI 5.3	B2M	+	+							NaN	NaN	3.31451	3.79954	3.78733	3.00449	2.8417	2.79139	0.945631	0.572627	1.35274	0.73057	1.57883	0.943349	1.12665	0.417049	0.452177	0.133473
958	P61981	14-3-3 protein gamma;14-3-3 protein gamma, N-terminally processed	YWHAG		+							NaN	NaN	-2.03531	1.21412	-3.39884	3.73	-0.671774	0.236515	-2.72707	1.54477	-1.18389	0.581068	-1.33206	0.581433	-1.03572	0.481753	-0.296345	0.074001
959	P62070-3;P62070;P62070-4;P62070-2	Ras-related protein R-Ras2	RRAS2		+							NaN	NaN	-1.29426	1.16828	-1.87992	2.09702	-0.708599	0.435373	-1.17132	0.715379	-0.667925	0.309312	-1.26568	0.611621	-0.0701656	0.0225732	-1.19552	0.489383
962	P62258;P62258-2	14-3-3 protein epsilon	YWHAE		+							NaN	NaN	-0.783901	0.745391	-1.37778	2.59615	-0.19002	0.107685	-1.18777	0.917686	-0.84007	0.858322	-0.752012	0.709833	-0.928129	0.741188	0.176117	0.0902633
963	P62330	ADP-ribosylation factor 6	ARF6		+					+		NaN	NaN	-3.25731	2.162	-4.92583	5.49475	-1.5888	0.835933	-3.33703	1.92156	-2.63875	1.82517	-1.63543	0.660526	-3.64207	4.28092	2.00664	0.940865
967	P62834;P61224-3;P61224;P61224-2;A6NIZ1;P61224-4	Ras-related protein Rap-1A;Ras-related protein Rap-1b;Ras-related protein Rap-1b-like protein	RAP1A;RAP1B		+							NaN	NaN	-0.948119	1.0016	-1.77494	5.70168	-0.1213	0.0771594	-1.65364	1.73902	-0.869448	0.779281	-1.22631	1.11427	-0.512589	0.364381	-0.713722	0.400568
968	P62873-2;P62873;P16520-2;P16520	Guanine nucleotide-binding protein G(I)/G(S)/G(T) subunit beta-1	GNB1		+							NaN	NaN	-1.83639	1.57231	-2.6736	2.3847	-0.999178	0.668303	-1.67442	1.07064	-1.0532	0.328849	-0.614534	0.165141	-1.49186	0.368591	0.877323	0.203556
969	P62879;P62879-2;Q9HAV0	Guanine nucleotide-binding protein G(I)/G(S)/G(T) subunit beta-2	GNB2		+							NaN	NaN	-0.93039	0.688479	-1.94999	3.67859	0.0892067	0.0409639	-2.03919	1.64813	-0.506951	0.305953	-0.528757	0.352219	-0.485144	0.206904	-0.0436134	0.0158512
970	P62937;P62937-2;P0DN26;A0A0B4J2A2;A0A075B767;A0A075B759;Q9Y536;F5H284	Peptidyl-prolyl cis-trans isomerase A;Peptidyl-prolyl cis-trans isomerase A, N-terminally processed	PPIA		+							NaN	NaN	-0.964278	0.992809	-1.37756	2.1612	-0.550997	0.357063	-0.826561	0.538873	-0.554993	0.656561	-0.708797	0.679805	-0.40119	0.420816	-0.307608	0.222717
971	P62942	Peptidyl-prolyl cis-trans isomerase FKBP1A	FKBP1A							+		NaN	NaN	-0.286788	0.0917834	-1.03626	0.367832	0.462683	0.120491	-1.49894	0.560717	-2.84169	2.48358	-1.85425	1.16148	-3.82913	4.09969	1.97488	1.17324
972	P62993;P62993-2	Growth factor receptor-bound protein 2	GRB2	+	+							NaN	NaN	-3.10186	3.92597	-3.16535	3.0927	-3.03836	3.06239	-0.126989	NaN	0	NaN	-0.284367	NaN	0.214022	NaN	-0.498388	NaN
973	P63000;P63000-2;P60763;P15153	Ras-related C3 botulinum toxin substrate 1	RAC1		+							NaN	NaN	-1.80874	1.23866	-2.13485	2.50866	-1.48263	0.604312	-0.65222	0.218815	-1.53049	0.726814	-2.29845	1.03227	-0.762537	0.304593	-1.53591	0.501865
975	P63092-3;P63092-2;P63092;P63092-4;Q5JWF2-2;Q5JWF2;P38405;P38405-2	Guanine nucleotide-binding protein G(s) subunit alpha isoforms short;Guanine nucleotide-binding protein G(s) subunit alpha isoforms XLas	GNAS		+							NaN	NaN	-3.35143	1.46068	-5.17521	3.1766	-1.52765	0.478884	-3.64756	1.22549	-2.00966	0.770388	-3.01131	1.16688	-1.00801	0.324433	-2.0033	0.506996
976	P63096;P63096-2	Guanine nucleotide-binding protein G(i) subunit alpha-1	GNAI1		+							NaN	NaN	-1.87628	1.54329	-2.83353	2.56673	-0.919024	0.491919	-1.91451	1.52694	-1.07035	0.672333	-2.22113	2.17092	0.0804329	0.03113	-2.30157	1.856
987	P68402;P68402-3;P68402-2;P68402-4	Platelet-activating factor acetylhydrolase IB subunit beta	PAFAH1B2							+	+	0.632	42	-0.67862	0.470981	-0.551449	0.285368	-0.805792	0.381587	0.254343	NaN	-2.25432	2.17821	-1.13459	0.848463	-3.37404	4.58431	2.23945	1.97844
996	P79483;Q30154	HLA class II histocompatibility antigen, DR beta 3 chain;HLA class II histocompatibility antigen, DR beta 5 chain	HLA-DRB3;HLA-DRB5		+							NaN	NaN	2.64945	2.61132	2.88038	2.8712	2.41851	1.51173	0.461866	0.192953	1.70785	1.79762	2.20736	2.66556	1.20834	0.904507	0.999016	0.582949
998	P80188;P80188-2	Neutrophil gelatinase-associated lipocalin	LCN2				+					NaN	NaN	-0.262287	0.0707784	2.34303	1.31958	-2.8676	2.04087	5.21063	4.27915	-2.32878	0.931993	-0.550947	0.128484	-4.10662	2.33685	3.55567	1.54806
999	P80511	Protein S100-A12;Calcitermin	S100A12		+		+					0.72	35	1.17364	0.233577	5.27259	2.07803	-2.92531	1.42208	8.1979	4.54192	-1.03789	0.204912	2.32984	0.531435	-4.40563	1.66906	6.73546	2.9258
1004	P84095	Rho-related GTP-binding protein RhoG	RHOG		+							NaN	NaN	-2.49008	1.67939	-3.3943	2.30101	-1.58586	0.661703	-1.80844	0.980968	-1.1363	0.809501	-0.642548	0.283809	-1.63005	0.902571	0.987505	NaN
1011	Q00796;Q00796-2	Sorbitol dehydrogenase	SORD									NaN	NaN	-2.25171	2.07922	-2.32966	1.30001	-2.17376	1.19268	-0.155905	NaN	-2.563	1.66465	-2.45471	1.10612	-2.67129	1.5665	0.216576	0.0600607
1013	Q01518;Q01518-2;P40123	Adenylyl cyclase-associated protein 1	CAP1							+	+	0.967	27	-0.170852	0.0957532	0.951017	0.940265	-1.29272	1.71887	2.24374	2.29589	-3.14375	1.17142	-0.104227	0.027989	-6.18327	6.82167	6.07904	3.09933
1023	Q02818	Nucleobindin-1	NUCB1									NaN	NaN	-1.3808	0.995812	-1.39926	0.650092	-1.36233	0.592357	-0.0369339	NaN	-2.03845	1.25022	-2.22921	0.825159	-1.84769	0.663093	-0.381517	NaN
1032	Q04828;P52895;P52895-2;P17516	Aldo-keto reductase family 1 member C1;Aldo-keto reductase family 1 member C2	AKR1C1;AKR1C2						+			NaN	NaN	-1.3654	0.538207	-3.0146	1.59031	0.283812	0.0855379	-3.29841	1.56353	-3.48124	2.46259	-4.65525	5.68047	-2.30724	1.03957	-2.348	1.05625
1042	Q07617	Sperm-associated antigen 1	SPAG1	+								NaN	NaN	-1.87359	2.94439	-1.84422	1.96938	-1.90296	1.89299	0.0587387	NaN	0	NaN	-0.259096	NaN	0.715019	NaN	-0.974115	NaN
1045	Q08174;Q08174-2	Protocadherin-1	PCDH1					+				NaN	NaN	0.788283	0.644445	0.379499	NaN	1.19706	0.74372	-0.817564	0.442522	-2.98894	3.03229	-2.61818	1.78632	-3.3597	2.17025	0.741516	0.560998
1047	Q08257;Q08257-3;Q08257-2	Quinone oxidoreductase	CRYZ		+				+		+	0.726	34	-1.36751	1.02327	-2.59756	4.24033	-0.137459	0.0630123	-2.46011	2.11648	-1.99935	1.92978	-3.08846	4.00198	-0.910234	0.617351	-2.17822	2.26502
1048	Q08345-2;Q08345-6;Q08345;Q08345-5;Q08345-4	Epithelial discoidin domain-containing receptor 1	DDR1		+			+		+		NaN	NaN	-1.54996	0.964024	-2.65267	1.66411	-0.44725	0.172356	-2.20542	1.81697	-1.86239	1.52234	-1.33889	0.623802	-2.3859	1.76876	1.04702	0.718982
1056	Q09666;Q09666-2	Neuroblast differentiation-associated protein AHNAK	AHNAK									NaN	NaN	-0.635568	0.263979	-1.38964	0.82938	0.1185	0.0299175	-1.50813	0.653714	-3.11186	2.11689	-2.63126	1.02648	-3.59247	1.86061	0.96121	0.519547
1057	Q0VAK6;Q0VAK6-2	Leiomodin-3	LMOD3					+	+	+		NaN	NaN	3.62345	1.72594	3.99936	1.54123	3.24755	1.54034	0.75181	0.14562	-5.73516	8.51488	-5.70626	5.7275	-5.76406	5.26242	0.0577946	NaN
1061	Q10589-2;Q10589	Bone marrow stromal antigen 2	BST2	+	+							NaN	NaN	-2.3375	2.95388	-2.42461	2.31547	-2.25038	2.32887	-0.174236	NaN	0	NaN	-0.0889854	NaN	0.467262	NaN	-0.556248	NaN
1064	Q12792-4;Q12792;Q12792-3;Q6IBS0	Twinfilin-1	TWF1									NaN	NaN	-0.560898	0.344946	-1.49772	1.31071	0.375921	0.193831	-1.87364	1.61077	-2.04962	2.78036	-2.45295	2.26466	-1.64629	1.50444	-0.806665	NaN
1072	Q12929;Q12929-2	Epidermal growth factor receptor kinase substrate 8	EPS8		+							NaN	NaN	-2.90372	1.57336	-3.86388	2.59098	-1.94356	0.715132	-1.92032	0.60858	-3.23608	1.96069	-3.48259	1.67476	-2.98957	1.38633	-0.493019	0.130479
1073	Q13018;Q13018-2	Secretory phospholipase A2 receptor;Soluble secretory phospholipase A2 receptor	PLA2R1	+	+							NaN	NaN	-2.31984	4.52531	-2.23737	2.87672	-2.40231	3.04788	0.164938	NaN	-0.247066	0.152231	-0.0821381	0.0354988	-0.411991	0.28754	0.329853	0.15536
1082	Q13277-2;Q13277-3;Q13277	Syntaxin-3	STX3						+			NaN	NaN	-1.1911	1.01393	-1.24661	1.54035	-1.13559	0.624727	-0.111021	0.041643	-2.8314	2.02973	-4.33907	5.64227	-1.32373	0.67377	-3.01534	1.98993
1084	Q13425-2;Q13425	Beta-2-syntrophin	SNTB2							+		NaN	NaN	0	NaN	-0.410196	NaN	0.0366135	NaN	-0.44681	NaN	3.60075	2.1413	2.34515	1.13338	4.85634	3.16467	-2.51119	0.916715
1089	Q13508-2;Q13508-3;Q13508	Ecto-ADP-ribosyltransferase 3	ART3	+	+	+			+		+	2.341	1	5.61637	4.94454	6.31422	4.2635	4.91852	3.67484	1.3957	0.577243	3.07034	1.31802	5.83369	3.41271	0.306984	NaN	5.5267	3.50999
1092	Q13563-3;Q13563;Q13563-2;Q13563-4;Q13563-5	Polycystin-2	PKD2	+	+							NaN	NaN	-2.67804	4.43172	-2.79861	3.38405	-2.55747	2.7173	-0.241138	NaN	0	NaN	0.233253	NaN	0.751499	NaN	-0.518246	NaN
1095	Q13621-3;Q13621	Solute carrier family 12 member 1	SLC12A1		+							NaN	NaN	-1.78627	1.05883	-3.24883	2.15393	-0.323702	0.205046	-2.92513	1.7566	-1.2378	0.687336	-2.60058	1.80707	0.124989	0.0655565	-2.72557	1.67972
1097	Q13822;Q13822-3;Q13822-2	Ectonucleotide pyrophosphatase/phosphodiesterase family member 2	ENPP2	+								NaN	NaN	-2.20758	2.87579	-1.94675	1.96883	-2.46839	2.04172	0.521639	NaN	0.394711	0.276933	0.613997	0.390585	0.175426	NaN	0.43857	0.214137
1099	Q13867	Bleomycin hydrolase	BLMH									NaN	NaN	1.18052	1.49163	0.7348	NaN	1.62623	1.53109	-0.891434	0.716972	2.19122	1.81897	2.02958	1.47927	2.35286	1.6417	-0.32328	0.106143
1101	Q14002;Q14002-2	Carcinoembryonic antigen-related cell adhesion molecule 7	CEACAM7									NaN	NaN	-1.28244	0.391725	1.26671	0.408496	-3.83159	2.625	5.0983	2.68	-1.05883	0.318024	0.53298	0.107018	-2.65064	1.12388	3.18362	1.37512
1104	Q14112-2;Q14112	Nidogen-2	NID2	+	+							NaN	NaN	3.41722	3.06634	3.5188	2.59032	3.31565	2.21402	0.203148	0.0650278	0.558855	0.192446	1.53723	0.571978	-0.419518	0.146025	1.95674	0.662484
1108	Q14156-3;Q14156-2;Q14156	Protein EFR3 homolog A	EFR3A		+							NaN	NaN	-0.924397	0.868081	-1.83732	2.63149	-0.0114708	0.00766996	-1.82585	1.9643	-0.920043	0.779157	-1.66433	1.66864	-0.175755	0.0881405	-1.48857	1.49569
1113	Q14254	Flotillin-2	FLOT2						+		+	1.282	16	-1.10188	0.832747	-1.99168	1.67616	-0.21208	0.117435	-1.7796	1.35674	-2.68557	2.01214	-4.11801	5.92489	-1.25313	0.67791	-2.86488	1.89101
1114	Q14314	Fibroleukin	FGL2									NaN	NaN	-2.52723	1.55828	-3.08282	1.2884	-1.97163	1.03972	-1.11119	0.444272	-2.48834	1.68403	-2.36258	1.05407	-2.6141	1.73848	0.251522	0.0731419
1116	Q14344;Q14344-2	Guanine nucleotide-binding protein subunit alpha-13	GNA13		+							NaN	NaN	-2.70143	1.51917	-3.91779	3.42418	-1.48506	0.540991	-2.43273	0.929476	-1.45182	0.627685	-1.93031	0.67128	-0.973335	0.339265	-0.956974	0.28535
1119	Q14393-5;Q14393-4;Q14393-3;Q14393;Q14393-1	Growth arrest-specific protein 6	GAS6	+	+							NaN	NaN	-2.64249	3.47404	-2.70445	2.19185	-2.58053	1.97702	-0.123919	NaN	-2.30817	2.67682	-2.4353	1.6945	-2.18105	1.49902	-0.254242	NaN
1120	Q14451-4;Q14451;Q14451-3	Growth factor receptor-bound protein 7	GRB7		+							NaN	NaN	-1.72527	1.26143	-2.81538	4.33159	-0.635149	0.278205	-2.18023	1.35523	0	NaN	0.433481	NaN	0.252205	NaN	0.181276	NaN
1123	Q14642	Type I inositol 1,4,5-trisphosphate 5-phosphatase	INPP5A					+				NaN	NaN	-0.599045	0.278756	-1.69693	1.18941	0.498844	0.176482	-2.19578	1.51956	-2.3777	3.26747	-2.48185	2.4599	-2.27355	1.95568	-0.208303	NaN
1124	Q14651	Plastin-1	PLS1		+		+	+	+			1.351	15	-2.90397	1.9126	-4.80749	5.48151	-1.00045	0.556129	-3.80704	3.26181	-4.22398	3.19332	-4.65163	2.99618	-3.79634	1.75558	-0.855288	0.328205
1128	Q14894	Ketimine reductase mu-crystallin	CRYM						+			NaN	NaN	-2.3229	2.3327	-2.36517	1.5626	-2.28062	1.40201	-0.0845432	NaN	-2.71442	1.74441	-3.35578	2.71354	-2.07306	0.914712	-1.28271	0.40781
1141	Q15181	Inorganic pyrophosphatase	PPA1						+		+	0.71	36	-0.950449	0.486352	-2.23534	1.24636	0.334442	0.16298	-2.56978	1.91046	-2.41145	2.55708	-3.38962	4.37688	-1.4333	1.19373	-1.95632	1.6837
1144	Q15286;Q15286-2	Ras-related protein Rab-35	RAB35		+							NaN	NaN	-2.50727	1.5612	-4.2543	4.37898	-0.76025	0.378903	-3.49405	2.33579	-1.17267	0.740836	-1.31724	0.684793	-1.0281	0.518246	-0.289141	0.101103
1145	Q15365	Poly(rC)-binding protein 1	PCBP1							+		NaN	NaN	-1.35484	1.51641	-1.32022	1.03433	-1.38946	1.00433	0.0692425	NaN	-1.51847	1.56626	-0.70278	0.538658	-2.33416	2.97788	1.63138	1.40503
1153	Q15631;Q15631-2	Translin	TSN		+		+					0.693	39	2.22379	1.96986	3.61366	3.9592	0.833916	NaN	2.77975	3.20363	0.863358	0.674839	1.80512	1.47445	-0.0784054	NaN	1.88353	1.57737
1159	Q15833-2;Q15833;Q15833-3	Syntaxin-binding protein 2	STXBP2		+				+		+	0.6	43	-3.01558	1.62715	-4.15401	2.89146	-1.87715	0.708648	-2.27685	0.753417	-3.60454	1.87523	-5.88786	4.68248	-1.32122	0.583888	-4.56664	2.78215
1167	Q16563-2;Q16563	Synaptophysin-like protein 1	SYPL1					+				NaN	NaN	-0.908731	0.619708	-1.38089	0.772601	-0.436575	0.176019	-0.944311	0.845128	-2.99296	3.0424	-2.95217	2.0806	-3.03374	1.78215	0.0815754	NaN
1170	Q16651;Q16651-2	Prostasin;Prostasin light chain;Prostasin heavy chain	PRSS8		+							NaN	NaN	-1.69202	2.05784	-2.41562	6.40839	-0.968422	0.746637	-1.4472	1.23237	-2.33556	1.52407	-3.46709	1.8478	-1.20403	1.27541	-2.26306	1.0692
1173	Q16706	Alpha-mannosidase 2	MAN2A1									NaN	NaN	-1.85571	1.13141	-1.74661	0.758116	-1.9648	1.07047	0.218187	0.0638903	-2.35634	2.30723	-2.90801	2.18614	-1.80466	1.61603	-1.10336	0.608542
1175	Q16777;Q6FI13	Histone H2A type 2-C;Histone H2A type 2-A	HIST2H2AC						+		+	0.204	59	1.02621	0.690904	2.0223	1.58286	0.0301323	NaN	1.99216	1.36911	1.73647	1.13259	3.14138	2.68793	0.331564	NaN	2.80981	1.93342
1187	Q3LXA3;Q3LXA3-2	Bifunctional ATP-dependent dihydroxyacetone kinase/FAD-AMP lyase (cyclizing);ATP-dependent dihydroxyacetone kinase;FAD-AMP lyase (cyclizing)	DAK									NaN	NaN	-2.02432	2.3383	-2.04418	1.58835	-2.00446	1.42566	-0.0397186	NaN	-1.76188	1.18043	-2.14168	1.3454	-1.38209	0.643122	-0.75959	0.289741
1191	Q495M3	Proton-coupled amino acid transporter 2	SLC36A2						+			NaN	NaN	-0.370481	0.155166	0.18536	0.0531555	-0.926321	0.410443	1.11168	0.557599	-2.57567	2.25847	-3.29847	3.27004	-1.85287	1.05377	-1.4456	0.778478
1193	Q4KMQ2-3;Q4KMQ2;Q4KMQ2-2;Q4KMQ2-4	Anoctamin-6	ANO6					+	+	+		NaN	NaN	-1.92863	1.12499	-2.20605	1.64863	-1.65121	0.638418	-0.554834	0.154028	-3.98333	4.39141	-3.85879	2.50677	-4.10787	4.94535	0.249079	0.0980207
1199	Q53TN4-3;Q53TN4	Cytochrome b reductase 1	CYBRD1		+							NaN	NaN	-2.32832	1.41806	-3.99818	4.84821	-0.658453	0.286001	-3.33973	2.03607	0	NaN	1.06071	NaN	1.34414	NaN	-0.283424	NaN
1200	Q53TS8-3	C2 calcium-dependent domain-containing protein 6	C2CD6			+	+					1.819	5	5.09091	1.51908	0.318752	NaN	9.86307	7.73298	-9.54431	6.81871	0	NaN	0.279343	NaN	0.0181618	NaN	0.261181	NaN
1203	Q5IJ48-3;Q5IJ48-2;Q5IJ48	Protein crumbs homolog 2	CRB2		+							NaN	NaN	-1.02581	0.51877	-2.17253	2.43992	0.12092	0.0367835	-2.29345	1.17719	-0.132545	0.0512926	-0.312187	0.103264	0.0470982	0.0161481	-0.359285	0.115534
1209	Q5SZK8-2;Q5SZK8	FRAS1-related extracellular matrix protein 2	FREM2					+				NaN	NaN	-1.77639	0.882114	-2.489	0.97481	-1.06377	0.295944	-1.42524	1.04891	-3.52459	3.37935	-3.73093	2.38711	-3.31825	2.01545	-0.412685	0.225493
1210	Q5T0N5-3;Q5T0N5-4;Q5T0N5-2;Q5T0N5-5;Q5T0N5	Formin-binding protein 1-like	FNBP1L	+	+	+						NaN	NaN	-2.66053	6.15572	-2.65154	3.82988	-2.66951	5.91644	0.0179634	NaN	-0.942287	0.717115	-1.75052	1.47449	-0.134052	0.0634297	-1.61647	1.47848
1215	Q5VTB9	E3 ubiquitin-protein ligase RNF220	RNF220	+	+	+						NaN	NaN	-5.11798	6.92498	-5.2906	5.13861	-4.94537	4.78823	-0.345232	NaN	-1.23123	0.578128	-1.20931	0.376211	-1.25315	0.373373	0.0438385	NaN
1216	Q5VU43;Q5VU43-4;Q5VU43-11;Q5VU43-10;Q5VU43-6;Q5VU43-7;Q5VU43-3	Myomegalin	PDE4DIP				+					NaN	NaN	1.32379	0.34674	-1.57149	0.475461	4.21907	1.53167	-5.79055	4.66826	0	NaN	-0.458281	NaN	0.0583725	NaN	-0.516653	NaN
1218	Q5VW32-2;Q5VW32	BRO1 domain-containing protein BROX	BROX		+							NaN	NaN	-1.37403	1.2134	-2.12187	2.17645	-0.626183	0.384272	-1.49569	1.06756	-2.0326	1.55386	-2.28702	1.69957	-1.77818	1.012	-0.508848	0.174526
1233	Q6P1N0;Q6P1N0-2	Coiled-coil and C2 domain-containing protein 1A	CC2D1A	+	+							NaN	NaN	-3.0698	3.57718	-3.56341	3.2471	-2.57618	1.87155	-0.98723	0.816164	0	NaN	0.633602	NaN	-0.016943	NaN	0.650545	NaN
1237	Q6PCB0	von Willebrand factor A domain-containing protein 1	VWA1									NaN	NaN	-2.30949	2.34842	-2.35649	1.80756	-2.26249	1.36043	-0.093998	NaN	-1.85071	1.85547	-1.56549	0.936512	-2.13592	1.68027	0.570431	0.399106
1238	Q6PCB6-2;Q6PCB6;Q96GS6-4;Q96GS6-3;Q96GS6;Q96GS6-2	Alpha/beta hydrolase domain-containing protein 17C;Alpha/beta hydrolase domain-containing protein 17A	ABHD17C;ABHD17A		+							NaN	NaN	-2.09588	1.59951	-2.59102	2.61225	-1.60073	0.825846	-0.990282	0.372818	-0.88986	0.554177	-1.01699	0.466254	-0.762733	0.299432	-0.254253	NaN
1239	Q6PHR2-3;Q6PHR2;Q6PHR2-4;Q6PHR2-2	Serine/threonine-protein kinase ULK3	ULK3	+	+							NaN	NaN	-1.95355	1.41795	-2.94903	1.95551	-0.958061	0.393284	-1.99097	0.960945	0	NaN	0.253967	NaN	-0.412958	NaN	0.666925	NaN
1241	Q6PKG0-3;Q6PKG0	La-related protein 1	LARP1				+					NaN	NaN	0.00705417	0.00114746	-3.67904	1.32029	3.69315	1.06102	-7.37219	3.8933	0	NaN	0.400591	NaN	1.19239	NaN	-0.791801	NaN
1244	Q6UVK1	Chondroitin sulfate proteoglycan 4	CSPG4					+		+	+	0.503	47	-0.911978	0.602692	-0.876324	0.39519	-0.947632	0.471815	0.0713081	0.0323477	-4.15204	3.76821	-3.01369	2.04946	-5.29038	4.93391	2.2767	1.58248
1248	Q6UX73-2;Q6UX73	UPF0764 protein C16orf89	C16orf89					+	+	+		NaN	NaN	-1.43993	0.997941	-0.848934	0.350518	-2.03093	1.34844	1.18199	0.724986	-2.76996	4.52507	-2.82992	3.0739	-2.71001	3.60917	-0.119907	NaN
1252	Q6W0C5	Developmental pluripotency-associated protein 3	DPPA3									NaN	NaN	-2.47887	0.862479	0.0858841	0.0195762	-5.04362	2.94392	5.1295	2.40359	2.56966	1.03207	4.90588	2.1738	0.233444	NaN	4.67243	2.04205
1254	Q6WKZ4;Q6WKZ4-1;Q6WKZ4-3;Q6WKZ4-5	Rab11 family-interacting protein 1	RAB11FIP1						+		+	0.685	40	-0.960351	0.355302	-2.69234	1.49702	0.771645	0.235182	-3.46399	2.34374	-2.13739	1.24261	-4.02428	3.95447	-0.250496	0.115037	-3.77378	2.98481
1265	Q71DI3	Histone H3.2	HIST2H3A		+							NaN	NaN	1.78073	1.5207	2.89056	2.48731	0.670895	NaN	2.21967	1.79121	0.935579	0.675337	1.66513	1.04679	0.206028	NaN	1.4591	1.06017
1266	Q7L576;Q96F07-2;Q96F07;Q7L576-2;Q7L576-3	Cytoplasmic FMR1-interacting protein 1;Cytoplasmic FMR1-interacting protein 2	CYFIP1;CYFIP2					+	+			NaN	NaN	-0.979543	0.590511	-1.75669	1.53334	-0.202398	0.0775622	-1.55429	0.778019	-2.98979	3.24601	-3.52645	3.73268	-2.45314	1.64372	-1.0733	0.6802
1270	Q7L7X3;Q7L7X3-3;Q7L7X3-2	Serine/threonine-protein kinase TAO1	TAOK1	+	+							NaN	NaN	-2.66915	1.81353	-4.2055	4.90918	-1.1328	0.522907	-3.0727	2.06615	0	NaN	-0.361547	NaN	0.299475	NaN	-0.661022	NaN
1271	Q7L804;Q7L804-2	Rab11 family-interacting protein 2	RAB11FIP2		+							NaN	NaN	2.73559	1.62241	4.76566	3.75428	0.705507	NaN	4.06015	2.83637	0	NaN	-0.173023	NaN	-0.0622978	NaN	-0.110725	NaN
1273	Q7LBR1	Charged multivesicular body protein 1b	CHMP1B					+	+	+		NaN	NaN	0.359065	0.138492	0.855654	0.398664	-0.137522	0.0403639	0.993176	0.32592	-2.55563	5.96248	-2.24127	4.62947	-2.86998	4.7202	0.628716	0.803877
1276	Q7Z404-1;Q7Z404	Transmembrane channel-like protein 4	TMC4	+	+							NaN	NaN	-3.42134	5.04384	-3.57102	3.7557	-3.27166	2.89672	-0.299356	NaN	0	NaN	0.758297	NaN	0.712624	NaN	0.0456734	NaN
1280	Q7Z4W1	L-xylulose reductase	DCXR									NaN	NaN	-2.55141	2.0879	-2.6583	1.35518	-2.44451	1.1925	-0.213791	NaN	-2.45884	1.36954	-3.50281	2.00621	-1.41487	0.449974	-2.08793	1.12276
1286	Q86T13	C-type lectin domain family 14 member A	CLEC14A	+	+							NaN	NaN	-2.19664	3.40801	-2.11341	2.15428	-2.27988	2.27998	0.166471	NaN	-1.04814	0.70737	-1.76257	1.1892	-0.333719	0.127403	-1.42885	1.2384
1291	Q86VN1;Q86VN1-2	Vacuolar protein-sorting-associated protein 36	VPS36		+							NaN	NaN	-2.22388	2.09733	-2.84871	2.89312	-1.59905	1.04649	-1.24966	0.688321	0	NaN	-0.842789	NaN	-0.361755	NaN	-0.481033	NaN
1293	Q86XT2	Vacuolar protein sorting-associated protein 37D	VPS37D	+	+							NaN	NaN	-2.23635	3.31073	-2.65044	2.76782	-1.82226	2.30849	-0.828182	NaN	0	NaN	0.638783	NaN	0.801266	NaN	-0.162483	NaN
1295	Q86YQ8;Q86YQ8-2;Q8IYJ1;Q8IYJ1-2	Copine-8	CPNE8		+							NaN	NaN	-2.85761	1.43034	-4.33462	2.94313	-1.38061	0.448666	-2.954	1.18624	0	NaN	1.2492	NaN	0.912296	NaN	0.336901	NaN
1296	Q8IUL8	Cartilage intermediate layer protein 2;Cartilage intermediate layer protein 2 C1;Cartilage intermediate layer protein 2 C2	CILP2							+	+	0.391	50	-0.636727	0.271308	-1.10373	0.388387	-0.16972	0.0531521	-0.934015	0.384511	-2.94495	1.71191	-1.55044	0.546084	-4.33946	3.13224	2.78902	1.51685
1297	Q8IV08	Phospholipase D3	PLD3		+							NaN	NaN	-1.89555	1.49737	-2.3218	1.99851	-1.46929	0.816296	-0.852507	0.344638	-2.76921	2.61467	-2.2478	1.93145	-3.29063	2.31389	1.04283	0.510448
1299	Q8IWA5;Q8IWA5-3	Choline transporter-like protein 2	SLC44A2		+							NaN	NaN	-1.56631	1.23397	-2.32944	2.52326	-0.803173	0.409609	-1.52627	0.859404	-2.12929	1.61268	-2.68167	1.97623	-1.57693	0.734882	-1.10474	0.552678
1303	Q8IX04;Q8IX04-6;Q8IX04-2;Q8IX04-4;Q8IX04-3;Q8IX04-5;Q8IX04-7	Ubiquitin-conjugating enzyme E2 variant 3	UEVLD		+							NaN	NaN	-1.97076	1.6173	-2.72942	3.15479	-1.21211	0.648761	-1.5173	0.788042	-1.94821	1.61336	-2.25673	1.51475	-1.63968	0.761332	-0.61705	0.399216
1309	Q8N271;Q8N271-2;Q8N271-3	Prominin-2	PROM2		+			+		+		NaN	NaN	-2.77619	1.56166	-4.02521	2.29161	-1.52716	0.793114	-2.49805	0.953027	-3.0041	3.89592	-2.77518	2.3569	-3.23303	2.75758	0.457848	NaN
1310	Q8N2U0	Transmembrane protein 256	TMEM256		+							NaN	NaN	-3.59422	1.51431	-5.00331	2.45197	-2.18512	0.688677	-2.81819	0.738127	-3.08359	1.78574	-3.80415	2.12628	-2.36304	0.994607	-1.44111	0.44877
1312	Q8N357	Solute carrier family 35 member F6	SLC35F6		+							NaN	NaN	-2.21986	2.44722	-2.49595	2.9769	-1.94377	1.21877	-0.552177	0.307544	0	NaN	0.660946	NaN	-0.0625916	NaN	0.723537	NaN
1313	Q8N3R9;Q8N3R9-2	MAGUK p55 subfamily member 5	MPP5		+							NaN	NaN	-2.45828	1.12315	-3.57909	2.56876	-1.33746	0.372708	-2.24163	0.688955	-2.03349	0.986124	-2.24417	0.834442	-1.8228	0.670191	-0.421368	0.11379
1316	Q8N4F0	BPI fold-containing family B member 2	BPIFB2									NaN	NaN	-2.4809	1.21534	-3.01275	1.1187	-1.94905	0.544718	-1.0637	0.527153	-2.67745	1.51873	-2.54409	0.859417	-2.81082	1.01455	0.266735	NaN
1317	Q8N5I2	Arrestin domain-containing protein 1	ARRDC1						+			NaN	NaN	-1.85101	1.29648	-2.63371	1.52379	-1.06832	0.922155	-1.56539	0.69918	-3.1764	1.95038	-4.18047	4.29197	-2.17234	0.770131	-2.00814	0.756133
1321	Q8N8N7;Q8N8N7-2	Prostaglandin reductase 2	PTGR2					+	+	+		NaN	NaN	-1.12095	0.840421	-1.78994	1.16726	-0.451958	0.247183	-1.33799	0.968675	-3.0616	5.71118	-3.21509	3.8759	-2.90811	3.98168	-0.306982	NaN
1333	Q8NFJ5	Retinoic acid-induced protein 3	GPRC5A		+							NaN	NaN	-1.8613	1.88563	-2.51942	2.44667	-1.20319	0.840834	-1.31623	0.999876	-0.722838	0.355231	-1.05542	0.394972	-0.390257	0.168562	-0.665163	0.254727
1334	Q8NFU3-3;Q8NFU3;Q8NFU3-4	Thiosulfate sulfurtransferase/rhodanese-like domain-containing protein 1	TSTD1	+								NaN	NaN	-2.34259	3.28831	-2.27994	1.90224	-2.40525	2.42486	0.125315	NaN	1.40454	1.1999	1.2198	NaN	1.58929	0.986141	-0.369497	0.142054
1338	Q8NI35;Q8NI35-3;Q8NI35-2;Q8NI35-4;Q8NI35-5	InaD-like protein	INADL		+							NaN	NaN	-2.90321	1.84293	-3.8411	3.53653	-1.96532	0.719342	-1.87578	0.771336	-1.69423	0.71783	-2.57004	0.984715	-0.818415	0.284297	-1.75163	0.544743
1348	Q8TCD5;Q8TCD5-2	5(3)-deoxyribonucleotidase, cytosolic type	NT5C					+	+			NaN	NaN	-1.46918	1.16392	-1.64244	0.867929	-1.29593	0.613423	-0.346502	NaN	-3.02465	3.11311	-3.74122	3.5029	-2.30807	1.81124	-1.43316	0.885595
1355	Q8WTX9	Probable palmitoyltransferase ZDHHC1	ZDHHC1	+	+							NaN	NaN	-2.32626	2.96863	-2.43701	2.31094	-2.2155	1.79627	-0.221514	NaN	0	NaN	0.288139	NaN	0.888397	NaN	-0.600258	NaN
1357	Q8WUM4-2;Q8WUM4;Q8WUM4-3	Programmed cell death 6-interacting protein	PDCD6IP		+							NaN	NaN	-1.16584	1.32785	-1.67906	2.42422	-0.652618	0.469219	-1.02644	0.843255	-0.662396	1.11019	-0.750071	1.51012	-0.57472	0.616133	-0.17535	0.145897
1371	Q92485-2;Q92485	Acid sphingomyelinase-like phosphodiesterase 3b	SMPDL3B	+								NaN	NaN	-2.3518	3.0001	-2.37445	1.80176	-2.32916	1.84481	-0.04529	NaN	-1.52388	1.22684	-1.3594	0.65293	-1.68835	0.862295	0.328959	NaN
1374	Q92542-2;Q92542	Nicastrin	NCSTN									NaN	NaN	-1.2771	1.16362	-0.751717	0.450529	-1.80248	1.42623	1.05076	0.840533	-1.79146	2.04415	-1.82491	1.39768	-1.758	1.3548	-0.0669117	NaN
1379	Q92747;Q92747-2	Actin-related protein 2/3 complex subunit 1A	ARPC1A					+	+			NaN	NaN	0	NaN	-0.0682716	NaN	0.454912	NaN	-0.523184	NaN	-2.7638	3.47423	-2.95198	2.68758	-2.57562	2.01856	-0.37636	NaN
1381	Q92820	Gamma-glutamyl hydrolase	GGH									NaN	NaN	-0.770055	0.77001	-0.873249	0.70519	-0.666861	0.446541	-0.206388	0.136701	-2.1839	2.43471	-2.66838	2.10361	-1.69943	2.54288	-0.968943	0.544636
1384	Q92930	Ras-related protein Rab-8B	RAB8B		+							NaN	NaN	-1.15456	0.976163	-1.70405	2.35088	-0.605078	0.305937	-1.09897	0.634235	-0.315157	0.20752	-0.672899	0.393937	0.0425854	0.0191723	-0.715485	0.571497
1388	Q93099	Homogentisate 1,2-dioxygenase	HGD									NaN	NaN	1.66852	1.56227	0.689837	NaN	2.64721	2.31217	-1.95737	1.52788	-1.97075	1.14417	-3.21521	2.37402	-0.72629	0.273768	-2.48892	1.33763
1393	Q96A22	Uncharacterized protein C11orf52	C11orf52		+							NaN	NaN	-2.67198	1.48119	-4.73583	4.32868	-0.608128	0.29582	-4.1277	2.7968	0	NaN	1.09511	NaN	0.74221	NaN	0.352898	NaN
1403	Q96DA0	Zymogen granule protein 16 homolog B	ZG16B						+		+	0.995	26	-0.893757	0.404065	-1.03545	0.459312	-0.752066	0.226447	-0.283384	0.0862867	-3.03499	1.31523	-5.0349	3.76609	-1.03508	0.267754	-3.99982	1.74917
1407	Q96EY5-2;Q96EY5;Q96EY5-3	Multivesicular body subunit 12A	MVB12A		+							NaN	NaN	-1.6371	1.57306	-2.62372	3.08773	-0.650486	0.502794	-1.97323	1.81482	-1.74406	1.56969	-1.39357	0.711437	-2.09456	1.44631	0.700996	NaN
1409	Q96FN5	Kinesin-like protein KIF12	KIF12									NaN	NaN	-1.57036	1.13437	-2.3691	1.62106	-0.771606	0.411553	-1.5975	0.957052	-2.86571	2.05535	-3.60241	2.21064	-2.129	1.24034	-1.47341	0.607464
1411	Q96FX8	p53 apoptosis effector related to PMP-22	PERP						+		+	1.469	10	0	NaN	0.63238	NaN	0.498417	NaN	0.133963	NaN	-1.8127	0.928784	-3.56604	3.01505	-0.0593662	0.0181099	-3.50667	2.55182
1412	Q96FZ7	Charged multivesicular body protein 6	CHMP6	+	+							NaN	NaN	-2.6557	3.99899	-2.42773	3.32728	-2.88368	2.89677	0.455952	NaN	0	NaN	-0.493164	NaN	0.182825	NaN	-0.675989	NaN
1414	Q96H20;Q96H20-2	Vacuolar-sorting protein SNF8	SNF8		+							NaN	NaN	-2.78668	1.96696	-3.83596	3.32654	-1.7374	0.747728	-2.09856	1.14116	0	NaN	0.290739	NaN	0.811508	NaN	-0.520769	NaN
1416	Q96HL8-4;Q96HL8-3;Q96HL8-2;Q96HL8	SH3 domain-containing YSC84-like protein 1	SH3YL1									NaN	NaN	1.47286	1.10442	0.249624	NaN	2.69611	2.1214	-2.44648	2.0584	-0.147925	0.0527532	-1.68923	0.913471	1.39338	0.793293	-3.08262	2.53282
1420	Q96IY4;Q96IY4-2	Carboxypeptidase B2	CPB2		+							NaN	NaN	3.37822	2.41029	3.51698	2.53563	3.23947	1.66439	0.277517	0.0706986	2.78762	2.53947	2.66524	2.25348	2.91001	2.04709	-0.244764	0.0789575
1421	Q96J02-3;Q96J02-2;Q96J02;Q9H0M0-6;Q9H0M0-3;Q9H0M0	E3 ubiquitin-protein ligase Itchy homolog	ITCH	+	+	+						NaN	NaN	-3.6723	5.30515	-3.62741	3.24018	-3.71719	3.64905	0.0897808	NaN	-0.0331143	0.0142108	0.203905	0.0726181	-0.270132	0.1024	0.474037	NaN
1422	Q96JC1-2;Q96JC1	Vam6/Vps39-like protein	VPS39									NaN	NaN	1.98666	1.06642	0.163	NaN	3.81033	2.32884	-3.64733	2.24112	0	NaN	0.619438	NaN	1.10851	NaN	-0.489069	NaN
1429	Q96NY7-2;Q96NY7	Chloride intracellular channel protein 6	CLIC6		+							NaN	NaN	-3.23022	2.08122	-4.77184	7.13686	-1.6886	0.709075	-3.08324	1.57312	-1.59836	0.608881	-2.04576	0.579838	-1.15096	0.365226	-0.8948	0.238576
1435	Q96Q77-2				+							NaN	NaN	4.13666	1.96156	4.9485	2.24707	3.32482	1.31444	1.62369	0.355056	-1.20876	0.286916	0.433741	0.0645314	-2.85126	0.740289	3.285	1.30967
1436	Q96QK1	Vacuolar protein sorting-associated protein 35	VPS35		+							NaN	NaN	-1.44364	1.83227	-1.9151	2.39301	-0.972181	0.80786	-0.942919	0.856107	-1.10312	1.03072	-1.47482	1.41125	-0.731419	0.416885	-0.743401	0.503439
1440	Q96RW7-2;Q96RW7	Hemicentin-1	HMCN1							+		NaN	NaN	-0.55397	0.224975	-1.09306	0.367492	-0.0148792	0.00436934	-1.07818	0.473677	-2.98914	1.90903	-1.94298	0.751897	-4.0353	2.97013	2.09232	0.996339
1448	Q99497	Protein deglycase DJ-1	PARK7		+							NaN	NaN	-1.92466	1.62356	-2.97079	3.13432	-0.878521	0.640475	-2.09227	1.37878	-0.999766	0.498952	-0.744658	0.292086	-1.25488	0.489837	0.510218	0.178341
1453	Q99584	Protein S100-A13	S100A13	+	+							NaN	NaN	-1.29004	4.38235	-1.38491	2.86072	-1.19518	2.77511	-0.189737	NaN	0	NaN	-0.34709	NaN	-0.0394306	NaN	-0.307659	NaN
1468	Q9BRG1	Vacuolar protein-sorting-associated protein 25	VPS25		+		+					0.828	30	-2.90672	1.47806	-5.23667	5.04986	-0.576771	0.240323	-4.65989	3.19885	-1.07237	0.864113	-0.949245	0.534931	-1.1955	0.633103	0.246256	NaN
1472	Q9BSQ5-3;Q9BSQ5-4;Q9BSQ5;Q9BSQ5-2	Cerebral cavernous malformations 2 protein	CCM2		+							NaN	NaN	-2.507	1.84656	-3.23586	4.04598	-1.77815	0.787307	-1.45772	0.592413	0	NaN	0.303232	NaN	0.196068	NaN	0.107164	NaN
1473	Q9BSW2-2;Q9BSW2	EF-hand calcium-binding domain-containing protein 4B	CRACR2A		+					+	+	0.531	46	3.59059	1.18474	6.71593	2.49445	0.46525	NaN	6.25068	2.37728	-4.71808	1.77147	-1.49457	0.444454	-7.9416	7.24529	6.44703	2.75757
1474	Q9BT76-3;Q9BT76-2;Q9BT76	Uroplakin-3b	UPK3B		+							NaN	NaN	-2.33583	1.51378	-3.13342	2.24806	-1.53824	0.58156	-1.59518	0.7714	-1.34586	0.591643	-2.22019	0.846788	-0.471531	0.115911	-1.74866	1.26498
1480	Q9BUL8	Programmed cell death protein 10	PDCD10		+							NaN	NaN	-2.1724	1.30846	-3.18563	2.75337	-1.15916	0.466616	-2.02648	0.818825	-1.7892	0.719391	-1.88814	0.541587	-1.69027	0.576492	-0.197866	0.0449512
1484	Q9BW04;Q9BW04-2	Specifically androgen-regulated gene protein	SARG		+							NaN	NaN	-2.49228	2.25082	-3.17727	3.2988	-1.80729	1.04296	-1.36997	0.751892	-2.51083	2.38152	-2.71332	1.61413	-2.30834	1.24729	-0.404978	NaN
1486	Q9BXI6;Q9BXI6-2	TBC1 domain family member 10A	TBC1D10A									NaN	NaN	-1.39082	0.682177	-2.56023	1.91806	-0.221407	0.0617711	-2.33883	1.15706	-2.47506	2.48139	-2.32583	1.48804	-2.6243	1.71942	0.29847	NaN
1492	Q9BY43;Q9BY43-2	Charged multivesicular body protein 4a	CHMP4A	+	+							NaN	NaN	-3.3111	4.38777	-3.41863	2.84162	-3.20357	2.76772	-0.215061	NaN	0	NaN	-0.412086	NaN	1.1039	NaN	-1.51599	NaN
1493	Q9BYE9	Cadherin-related family member 2	CDHR2		+		+					1.77	6	3.30058	1.42163	6.17377	3.73289	0.427389	NaN	5.74638	3.39581	0	NaN	-0.445248	NaN	0.464584	NaN	-0.909832	NaN
1501	Q9C0K7;Q9C0K7-2;Q9C0K7-3	STE20-related kinase adapter protein beta	STRADB	+	+	+						NaN	NaN	-2.41289	3.54366	-2.30906	2.34736	-2.51671	2.18956	0.207649	NaN	0	NaN	0.234631	NaN	0.322607	NaN	-0.0879765	NaN
1502	Q9GZU7-3;Q9GZU7-2;Q9GZU7	Carboxy-terminal domain RNA polymerase II polypeptide A small phosphatase 1	CTDSP1	+	+							NaN	NaN	-1.68467	3.38215	-1.50606	2.20469	-1.86328	2.82881	0.357212	NaN	0	NaN	-0.0465889	NaN	0.174761	NaN	-0.22135	NaN
1505	Q9H0E2;Q9H0E2-2	Toll-interacting protein	TOLLIP									NaN	NaN	-1.91649	1.23296	-2.01626	1.11217	-1.81671	0.716168	-0.199549	0.0715468	-1.24211	1.05562	-1.79491	1.89807	-0.689308	0.356919	-1.10561	0.688183
1511	Q9H1C7	Cysteine-rich and transmembrane domain-containing protein 1	CYSTM1	+	+							NaN	NaN	-2.64698	2.95782	-3.18228	4.58457	-2.11168	1.54111	-1.0706	0.589708	0	NaN	0.542067	NaN	0.247786	NaN	0.294281	NaN
1512	Q9H1D0;Q9NQA5-2;Q9H1D0-2;Q9NQA5	Transient receptor potential cation channel subfamily V member 6;Transient receptor potential cation channel subfamily V member 5	TRPV6;TRPV5		+							NaN	NaN	-1.55029	1.09581	-2.66442	2.12081	-0.436148	0.281668	-2.22827	1.41643	0	NaN	0.678225	NaN	1.48889	NaN	-0.810663	NaN
1513	Q9H223;Q9NZN4-2	EH domain-containing protein 4	EHD4		+							NaN	NaN	-1.58044	1.2245	-2.20851	2.26251	-0.952372	0.503908	-1.25614	0.593852	-1.41866	0.439143	-2.09749	0.598732	-0.739828	0.197309	-1.35767	0.281759
1516	Q9H2G2-2;Q9H2G2	STE20-like serine/threonine-protein kinase	SLK	+	+	+		+		+		NaN	NaN	-3.72358	7.3759	-3.60653	4.92914	-3.84063	4.56839	0.2341	NaN	-2.34543	1.76898	-1.88945	0.942709	-2.80141	1.98149	0.911966	0.38011
1517	Q9H2K8	Serine/threonine-protein kinase TAO3	TAOK3	+	+							NaN	NaN	-2.47002	2.05558	-3.31355	4.56254	-1.62648	0.806519	-1.68707	0.897942	-1.42642	1.18435	-1.51558	0.818297	-1.33727	0.692506	-0.178318	NaN
1526	Q9H3Z4-2;Q9H3Z4	DnaJ homolog subfamily C member 5	DNAJC5		+							NaN	NaN	-1.64091	1.03549	-2.46507	2.54228	-0.816748	0.302643	-1.64832	0.750942	-1.07552	0.796444	-2.01043	2.09194	-0.140608	0.0605778	-1.86983	1.61047
1528	Q9H4A3-4;Q9H4A3-2;Q9H4A3;Q9H4A3-5;Q9H4A3-6;Q9H4A3-7	Serine/threonine-protein kinase WNK1	WNK1							+	+	0.111	67	-0.153475	0.0380349	0.334396	0.0698788	-0.641344	0.131792	0.97574	0.288605	-4.25074	2.08039	-2.321	0.765585	-6.18049	3.75736	3.8595	1.72053
1531	Q9H4G4	Golgi-associated plant pathogenesis-related protein 1	GLIPR2	+	+							NaN	NaN	-2.38739	3.7775	-2.36244	2.23219	-2.41234	2.39739	0.0498981	NaN	0	NaN	0.376272	NaN	1.01727	NaN	-0.640995	NaN
1535	Q9H6S3;Q9H6S3-3	Epidermal growth factor receptor kinase substrate 8-like protein 2	EPS8L2		+							NaN	NaN	-1.57272	1.37924	-2.68815	3.69732	-0.4573	0.274958	-2.23085	2.14354	-2.1714	0.925257	-2.45373	1.10441	-1.88907	0.594373	-0.564663	0.11729
1538	Q9H788-2;Q9H788	SH2 domain-containing protein 4A	SH2D4A									NaN	NaN	-1.09013	0.630464	-2.07286	1.52739	-0.107395	0.0365149	-1.96546	1.27321	-2.55687	2.08796	-2.2732	1.13105	-2.84054	1.46879	0.567345	NaN
1539	Q9H7P6;Q9H7P6-2	Multivesicular body subunit 12B	MVB12B	+	+	+						NaN	NaN	-2.80742	3.62506	-2.70385	2.17811	-2.91099	3.28863	0.207132	NaN	0	NaN	-0.0767975	NaN	-0.0214672	NaN	-0.0553303	NaN
1542	Q9H9H4	Vacuolar protein sorting-associated protein 37B	VPS37B		+							NaN	NaN	-2.27391	1.16308	-3.85768	2.04904	-0.690149	0.359816	-3.16753	1.48397	0.682311	0.233428	-0.459835	0.134132	1.82446	0.609241	-2.28429	1.08558
1543	Q9H9S4	Calcium-binding protein 39-like	CAB39L		+			+	+	+		NaN	NaN	-2.84055	2.15057	-4.36961	7.80333	-1.3115	0.728626	-3.05811	2.16162	-3.37523	4.69143	-3.75371	3.25926	-2.99676	3.50446	-0.756954	NaN
1547	Q9HBG4	V-type proton ATPase 116 kDa subunit a isoform 4	ATP6V0A4		+				+		+	1.173	19	-1.78972	0.72338	-3.71319	2.41556	0.133753	0.0329226	-3.84694	2.15853	-1.9973	0.893386	-3.78745	3.85495	-0.207144	0.0525813	-3.5803	1.71744
1548	Q9HBH0;Q9HBH0-2	Rho-related GTP-binding protein RhoF	RHOF		+							NaN	NaN	-2.45654	1.72404	-3.31842	2.69579	-1.59467	0.649381	-1.72375	0.924272	0	NaN	-0.588934	NaN	0.0294914	NaN	-0.618425	NaN
1556	Q9HCH3;Q9HCH3-2	Copine-5	CPNE5	+								NaN	NaN	-2.20069	2.79534	-1.77588	1.39078	-2.6255	2.34747	0.849628	NaN	0	NaN	-0.317343	NaN	-0.180923	NaN	-0.136419	NaN
1565	Q9NP79;Q9NP79-2	Vacuolar protein sorting-associated protein VTA1 homolog	VTA1		+							NaN	NaN	-2.19283	1.67276	-2.32525	2.40225	-2.06041	1.01425	-0.264841	0.0799241	-1.11431	0.779538	-1.08308	0.723494	-1.14555	0.599227	0.0624657	0.0212056
1566	Q9NP85;Q9NP85-2	Podocin	NPHS2		+							NaN	NaN	-3.91988	2.20993	-5.59527	4.08911	-2.24448	0.959677	-3.35079	1.4297	-1.07144	0.388065	-1.07075	0.303752	-1.07213	0.322768	0.00138092	0.000299818
1570	Q9NQ84;Q9NQ84-2	G-protein coupled receptor family C group 5 member C	GPRC5C		+							NaN	NaN	-2.13952	1.52789	-3.4263	2.98682	-0.852736	0.44453	-2.57356	1.85133	-0.990819	0.336636	-1.5482	0.767741	-0.433437	0.0886747	-1.11477	0.28908
1578	Q9NRV9	Heme-binding protein 1	HEBP1		+							NaN	NaN	-2.96654	2.20598	-4.24417	6.19593	-1.6889	0.815012	-2.55527	1.42114	-1.63516	1.11281	-1.86724	1.1881	-1.40308	0.74278	-0.464161	0.153532
1579	Q9NRX4;Q9NRX4-2	14 kDa phosphohistidine phosphatase	PHPT1	+	+							NaN	NaN	-2.65253	4.23286	-3.08741	3.75086	-2.21765	2.26196	-0.869753	1.10807	-1.61877	1.08122	-2.14668	1.07101	-1.09087	0.557441	-1.05581	0.540801
1580	Q9NRX5	Serine incorporator 1	SERINC1		+							NaN	NaN	-1.27646	1.2427	-2.01639	2.57943	-0.536537	0.379262	-1.47985	1.12213	0	NaN	0.566626	NaN	0.271463	NaN	0.295162	NaN
1583	Q9NTK5-3;Q9NTK5	Obg-like ATPase 1	OLA1		+							NaN	NaN	-2.15101	2.2171	-2.83474	3.38873	-1.46728	1.12805	-1.36746	0.829325	-0.78432	0.896163	-1.09419	1.38706	-0.474447	0.401613	-0.619745	0.434654
1585	Q9NUQ9;Q9NUQ9-2	Protein FAM49B	FAM49B		+							NaN	NaN	2.28308	1.54359	3.9164	3.22284	0.649767	NaN	3.26663	2.3708	1.93623	1.00886	3.76345	2.29129	0.109001	NaN	3.65445	2.21076
1587	Q9NVS9-4;Q9NVS9-3;Q9NVS9	Pyridoxine-5-phosphate oxidase	PNPO							+		NaN	NaN	-0.709428	0.501617	-1.29995	0.862856	-0.118906	0.0518693	-1.18104	NaN	-2.13129	2.68748	-1.73769	1.48851	-2.5249	3.55061	0.787212	0.473516
1595	Q9NY57-2;Q9NY57	Serine/threonine-protein kinase 32B	STK32B	+	+	+						NaN	NaN	-2.87169	2.44943	-2.45849	1.38368	-3.28489	1.84433	0.826401	NaN	0	NaN	0.837616	NaN	-0.105431	NaN	0.943047	NaN
1601	Q9NZD2	Glycolipid transfer protein	GLTP	+	+	+						NaN	NaN	-1.88743	5.04395	-1.78905	3.66933	-1.9858	3.7263	0.196751	NaN	0	NaN	0.569777	NaN	0.35972	NaN	0.210056	NaN
1602	Q9NZH0;Q9NZH0-2	G-protein coupled receptor family C group 5 member B	GPRC5B		+				+			NaN	NaN	-2.26917	1.59414	-3.76221	3.78221	-0.776131	0.429247	-2.98607	2.23854	-3.15127	2.14918	-4.11286	3.42993	-2.18969	0.95544	-1.92317	0.820494
1603	Q9NZM1-2;Q9NZM1-6;Q9NZM1-3;Q9NZM1;Q9NZM1-5;Q9NZM1-8;Q9NZM1-7	Myoferlin	MYOF		+				+			NaN	NaN	-2.3433	1.86168	-2.88299	3.62719	-1.80361	0.854267	-1.07938	0.437419	-2.92862	2.66563	-3.77644	3.00865	-2.0808	1.17542	-1.69564	1.47417
1607	Q9NZZ3;Q9NZZ3-2	Charged multivesicular body protein 5	CHMP5		+							NaN	NaN	-2.19161	1.74232	-2.69358	2.88569	-1.68964	0.826221	-1.00393	0.416008	-1.23059	0.709149	-1.6593	0.769537	-0.801874	0.519685	-0.857428	0.290958
1608	Q9P086	Mediator of RNA polymerase II transcription subunit 11	MED11	+	+							NaN	NaN	-2.46817	4.38291	-2.63245	3.79306	-2.30388	2.60924	-0.328569	NaN	0.116547	0.0658277	-0.38706	NaN	0.620153	0.324223	-1.00721	0.581481
1609	Q9P0V3;Q9P0V3-2	SH3 domain-binding protein 4	SH3BP4		+							NaN	NaN	-2.1776	1.54146	-3.69191	4.5453	-0.66329	0.346451	-3.02862	2.33843	-1.45543	1.52688	-1.53776	1.10997	-1.3731	0.893521	-0.164665	NaN
1615	Q9UBD6	Ammonium transporter Rh type C	RHCG		+							NaN	NaN	-1.85184	1.38441	-3.14872	3.57742	-0.55496	0.311488	-2.59376	1.94555	-2.13744	1.0302	-3.22849	1.40147	-1.04639	0.467826	-2.1821	0.762374
1617	Q9UBI6	Guanine nucleotide-binding protein G(I)/G(S)/G(O) subunit gamma-12	GNG12		+							NaN	NaN	-2.55715	1.31669	-3.97406	2.92575	-1.14025	0.414924	-2.8338	1.09158	-2.15995	1.14249	-2.14786	1.07753	-2.17203	0.913847	0.0241776	0.00523834
1620	Q9UBQ7	Glyoxylate reductase/hydroxypyruvate reductase	GRHPR	+		+						NaN	NaN	-2.57604	2.77292	-1.77821	1.44971	-3.37387	3.63346	1.59566	1.19649	-1.24735	1.00157	-0.94581	0.720007	-1.5489	0.916047	0.603088	0.285817
1623	Q9UBV8	Peflin	PEF1						+			NaN	NaN	-1.60166	1.1807	-1.86976	1.47204	-1.33356	0.60832	-0.536203	0.219112	-3.25998	2.6786	-4.27222	5.40121	-2.24773	1.19023	-2.02449	1.04585
1625	Q9UEF7;Q9UEF7-2	Klotho;Klotho peptide	KL					+				NaN	NaN	-2.34389	2.21817	-2.15035	1.15612	-2.53743	1.47201	0.387077	NaN	-2.88185	3.91196	-2.63723	2.05854	-3.12647	2.7093	0.489239	NaN
1631	Q9UHG3-2;Q9UHG3	Prenylcysteine oxidase 1	PCYOX1		+			+	+	+		NaN	NaN	-1.56697	1.13561	-2.42796	2.48969	-0.705973	0.308072	-1.72199	1.01836	-2.12706	4.06146	-2.05855	2.5559	-2.19556	3.67101	0.137016	NaN
1636	Q9UHR4	Brain-specific angiogenesis inhibitor 1-associated protein 2-like protein 1	BAIAP2L1		+			+				NaN	NaN	-1.78682	1.03811	-2.40295	2.23926	-1.17068	0.400563	-1.23227	0.43582	-3.5334	3.36755	-3.57572	2.30572	-3.49109	2.01077	-0.0846348	NaN
1638	Q9UI12-2;Q9UI12	V-type proton ATPase subunit H	ATP6V1H		+							NaN	NaN	-1.66769	0.661994	-3.34645	2.49732	0.0110626	0.00246993	-3.35751	1.4562	-2.04946	0.881134	-2.40425	1.00136	-1.69466	0.467083	-0.709597	0.184368
1647	Q9UK41;Q9UK41-2	Vacuolar protein sorting-associated protein 28 homolog	VPS28		+							NaN	NaN	-1.67303	1.80411	-2.38647	3.22528	-0.959599	0.701858	-1.42687	1.1356	-1.47347	1.03856	-1.81378	0.914107	-1.13316	1.05078	-0.680614	0.252597
1653	Q9UKS6	Protein kinase C and casein kinase substrate in neurons protein 3	PACSIN3		+							NaN	NaN	-2.46482	1.41899	-4.11929	4.12683	-0.810356	0.337252	-3.30894	1.75157	0	NaN	-0.879837	NaN	0.352736	NaN	-1.23257	NaN
1656	Q9UKW4-3;Q9UKW4-2;Q9UKW4;Q9UKW4-4	Guanine nucleotide exchange factor VAV3	VAV3	+	+							NaN	NaN	-1.77497	3.43821	-1.91764	2.40464	-1.63231	1.9916	-0.285336	NaN	0	NaN	0.897888	NaN	0.366425	NaN	0.531464	NaN
1657	Q9UL25	Ras-related protein Rab-21	RAB21		+							NaN	NaN	-2.64677	2.63762	-2.96974	2.49423	-2.32379	1.42348	-0.64595	0.351174	-1.80919	1.23861	-2.60067	2.16777	-1.0177	0.454195	-1.58296	0.759226
1664	Q9UM54-5;Q9UM54-2;Q9UM54-6;Q9UM54-4;Q9UM54-1;Q9UM54	Unconventional myosin-VI	MYO6	+	+							NaN	NaN	-3.12167	3.68698	-3.06986	2.31905	-3.17349	2.28938	0.10363	NaN	-0.961098	0.620386	-1.19777	0.598019	-0.724426	0.512523	-0.473341	0.173119
1665	Q9UMR5-2;Q9UMR5;Q9UMR5-3	Lysosomal thioesterase PPT2	PPT2	+								NaN	NaN	-3.56891	3.33406	-3.43604	1.88919	-3.70178	2.16798	0.265736	NaN	0	NaN	0.543352	NaN	0.968262	NaN	-0.42491	NaN
1667	Q9UN37	Vacuolar protein sorting-associated protein 4A	VPS4A		+							NaN	NaN	-1.99671	1.44037	-2.39076	3.08116	-1.60266	0.675877	-0.788103	0.279147	-1.45752	1.45524	-1.27287	1.56794	-1.64217	1.18103	0.369308	0.161325
1670	Q9UNF0-2;Q9UNF0	Protein kinase C and casein kinase substrate in neurons protein 2	PACSIN2		+							NaN	NaN	-1.71703	1.23671	-2.74164	2.77226	-0.692427	0.317787	-2.04922	1.28265	-1.61545	1.28489	-2.22647	1.57523	-1.00443	0.597611	-1.22204	0.691711
1672	Q9UPN3-4;Q9UPN3-3;Q9UPN3-2;Q9UPN3-5;Q9UPN3	Microtubule-actin cross-linking factor 1, isoforms 1/2/3/5	MACF1		+							NaN	NaN	1.7265	0.536224	3.84647	2.18709	-0.393465	0.0850801	4.23994	1.49504	-1.16202	0.458581	-0.058054	0.0191099	-2.266	0.816961	2.20794	0.840387
1675	Q9UQB8-3;Q9UQB8-5;Q9UQB8-4;Q9UQB8-6;Q9UQB8-2;Q9UQB8	Brain-specific angiogenesis inhibitor 1-associated protein 2	BAIAP2		+				+			NaN	NaN	-2.66877	1.42526	-4.19598	2.69607	-1.14156	0.483669	-3.05442	1.34496	-2.01974	1.27321	-3.07802	2.72036	-0.961452	0.364761	-2.11657	1.09633
1677	Q9UQN3-2;Q9UQN3	Charged multivesicular body protein 2b	CHMP2B		+							NaN	NaN	-2.08118	1.52915	-2.796	2.17991	-1.36636	0.561308	-1.42964	0.877833	0	NaN	0.181133	NaN	0.181639	NaN	-0.000505447	NaN
1682	Q9Y2A7;Q9Y2A7-2	Nck-associated protein 1	NCKAP1	+	+	+		+	+			NaN	NaN	-3.36191	5.24429	-3.23002	3.44586	-3.49379	4.68412	0.263769	NaN	-3.39938	3.35588	-3.45664	3.6233	-3.34211	2.21485	-0.114525	0.0364821
1683	Q9Y2B5;Q9Y2B5-2	VPS9 domain-containing protein 1	VPS9D1		+							NaN	NaN	-1.95774	1.40862	-2.65427	2.23475	-1.26121	0.566315	-1.39307	0.672144	0	NaN	0.130701	NaN	1.01821	NaN	-0.887512	NaN
1685	Q9Y2K3	Myosin-15	MYH15									NaN	NaN	1.34269	1.47794	0.524408	NaN	2.16096	2.46605	-1.63655	2.33969	0.21616	0.0840563	0.0819302	0.020649	0.350389	0.127724	-0.268459	0.105974
1686	Q9Y2S2-2;Q9Y2S2	Lambda-crystallin homolog	CRYL1		+							NaN	NaN	-2.20785	1.63536	-3.63272	3.87929	-0.782984	0.432448	-2.84974	2.3414	-0.906005	0.944695	-0.874538	1.35624	-0.937473	0.630124	0.0629349	0.0294606
1688	Q9Y376	Calcium-binding protein 39	CAB39		+							NaN	NaN	-1.10971	1.23117	-1.47989	2.53694	-0.739532	0.508154	-0.740356	0.473636	-1.33656	1.10048	-0.720303	0.466812	-1.95281	1.41451	1.23251	0.783993
1692	Q9Y3R5-2;Q9Y3R5	Protein dopey-2	DOPEY2			+		+				NaN	NaN	-3.12826	2.48921	-2.2336	1.06785	-4.02292	3.53982	1.78932	1.02855	-3.00468	2.92224	-2.621	1.50338	-3.38836	2.60427	0.767359	0.480446
1697	Q9Y512	Sorting and assembly machinery component 50 homolog	SAMM50						+		+	1.361	14	-0.466499	0.211262	-1.0425	0.615636	0.109501	0.0316795	-1.152	0.528228	-1.13439	0.400843	-3.16474	2.84265	0.895966	0.287486	-4.0607	1.98453
1698	Q9Y547	Intraflagellar transport protein 25 homolog	HSPB11							+	+	0.249	56	0.799541	0.385715	1.34097	0.596041	0.258114	0.077754	1.08286	0.553249	-1.73769	1.23645	-0.559912	0.252436	-2.91547	3.00982	2.35556	1.70768
1699	Q9Y597-2;Q9Y597	BTB/POZ domain-containing protein KCTD3	KCTD3	+								NaN	NaN	-2.14931	2.79913	-2.25201	1.79854	-2.04661	1.93684	-0.205397	NaN	0	NaN	0.692259	NaN	0.628687	NaN	0.0635719	NaN
1701	Q9Y5K6	CD2-associated protein	CD2AP		+							NaN	NaN	-2.84041	2.10956	-3.81959	2.79975	-1.86123	0.964474	-1.95835	1.07362	-0.121923	0.0659476	-0.153204	0.0611092	-0.0906448	0.0355065	-0.0625591	NaN
1702	Q9Y5K8	V-type proton ATPase subunit D	ATP6V1D		+				+		+	1.057	22	-2.21269	1.23156	-3.56206	2.68833	-0.863321	0.283335	-2.69873	1.50983	-2.2498	1.33835	-3.97461	3.59617	-0.525	0.218414	-3.44961	2.59442
1704	Q9Y5Z4-2;Q9Y5Z4	Heme-binding protein 2	HEBP2					+				NaN	NaN	0.481403	0.302447	-0.349253	0.18554	1.31206	0.82431	-1.66131	2.18921	-1.69092	3.68626	-1.6297	2.07729	-1.75213	2.43983	0.122431	NaN
1705	Q9Y603-3		ETV7	+	+							NaN	NaN	-1.72595	3.23106	-1.77069	2.77694	-1.68121	2.00364	-0.089489	NaN	-1.4328	1.32895	-1.79966	1.10695	-1.06595	0.577021	-0.733713	NaN
1711	Q9Y6E0-2;Q9Y6E0;Q9P289-3	Serine/threonine-protein kinase 24;Serine/threonine-protein kinase 24 36 kDa subunit;Serine/threonine-protein kinase 24 12 kDa subunit	STK24		+							NaN	NaN	-1.16085	0.895254	-1.94801	3.52002	-0.373707	0.169983	-1.5743	0.931774	-1.14916	0.50196	-1.63524	0.606229	-0.663076	0.210566	-0.972166	0.33354
1712	Q9Y6M4-6;Q9Y6M4-5;Q9Y6M4-3;Q9Y6M4-4;Q9Y6M4;Q9Y6M4-2	Casein kinase I isoform gamma-3	CSNK1G3	+	+							NaN	NaN	-2.1967	2.03245	-2.85253	4.04748	-1.54086	0.88947	-1.31167	0.687038	-1.15487	0.950916	-1.45773	0.845938	-0.852018	0.545836	-0.605711	NaN
1714	Q9Y6R7	IgGFc-binding protein	FCGBP				+					NaN	NaN	-0.614757	0.181216	1.87483	0.922744	-3.10435	1.8142	4.97918	3.93896	-1.17398	0.417383	0.126884	0.0260477	-2.47484	1.12775	2.60172	1.21384
1715	Q9Y6U3;Q9Y6U3-2;Q9Y6U3-3	Adseverin	SCIN		+		+	+	+			0.445	48	-1.97751	0.767113	-4.68653	4.29596	0.731504	0.368154	-5.41803	3.5652	-4.33661	3.58478	-5.47584	5.47151	-3.19739	1.8213	-2.27845	1.25525
1716	Q9Y6W3	Calpain-7	CAPN7						+			NaN	NaN	-2.43117	1.25078	-3.63729	1.66703	-1.22505	0.734951	-2.41223	0.855095	-2.61093	2.20904	-3.03033	2.55608	-2.19154	1.3003	-0.838791	0.331061
1717	Q9Y6W5;Q9Y6W5-2;Q9UPY6-2	Wiskott-Aldrich syndrome protein family member 2	WASF2		+							NaN	NaN	-1.33512	0.925637	-2.47895	2.53496	-0.191286	0.0780788	-2.28767	1.95055	-1.32512	1.30694	-1.4198	1.18014	-1.23043	0.7303	-0.189373	0.109484
